# Supplementary material for: Powerful QTL mapping and favorable allele mining in an all-in-one population: a case study of heading date
Source: Natl Sci Rev. 2024 Jun 26;11(8):nwae222. doi: 10.1093/nsr/nwae222 (PMC11360186; doi:10.1093/nsr/nwae222)
Supplement: nwae222_Supplemental_File [file nwae222_supplemental_file.zip]

Archive with 4 entries (4 files):
- supData1.nwk
- supFigure.docx
- supMethodandMaterials.docx
- supTable.xlsx
