# Supplementary material for: Powerful QTL mapping and favorable allele mining in an all-in-one population: a case study of heading date
Source: Natl Sci Rev. 2024 Jun 26;11(8):nwae222. doi: 10.1093/nsr/nwae222 (PMC11360186; doi:10.1093/nsr/nwae222)
Supplement: nwae222_Supplemental_File [file nwae222_supplemental_file.zip › supData1.nwk]

(((((((((((((((((((((MG125:0.06528005,MG128:0.06785095):0.02459209,MG126:0.08709691):0.00284473,MG127:0.09627677):0.03862607,(MG136:0.10154755,(MG134:0.09024843,MG135:0.09365757):0.01874545):0.02573815):0.00660235,((MG113:0.08208882,MG115:0.09028818):0.03505747,(MG116:0.10745931,MG133:0.10840969):0.00918703):0.02002722):0.00595942,((MG100:0.07954091,MG98:0.07877609):0.03057224,(MG97:0.11442489,MG99:0.10258011):0.00442751):0.02134653):0.00254742,(MG144:0.12539572,(MG143:0.10292015,(MG141:0.09650183,MG142:0.10560817):0.00433535):0.02401553):0.00948086):0.00955674,(MG121:0.08943852,MG124:0.09154448):0.05213584):0.00351366,((((MG109:0.08549667,MG112:0.07890133):0.01372411,(MG110:0.07265721,MG111:0.07222679):0.03049589):0.03891406,(MG117:0.11159636,(MG119:0.11601995,MG120:0.11421405):0.00846914):0.02261350):0.00513187,((((MG102:0.10493139,MG103:0.10293361):0.02025431,MG104:0.11718269):0.00805309,MG101:0.12628516):0.00737152,(MG137:0.09119754,(MG138:0.08583011,(MG139:0.06721795,MG140:0.07199305):0.00661139):0.02124821):0.04513245):0.01425601):0.00489206):0.00312761,((((MG129:0.06778747,MG131:0.06268653):0.03489656,MG132:0.11959344):0.01421935,MG130:0.11385865):0.02809099,(MG751:0.14576475,(MG108:0.10876404,((MG105:0.06709062,MG114:0.06474038):0.02400633,(MG106:0.08572910,MG107:0.07725890):0.01622642):0.02240083):0.02572887):0.00898893):0.01041561):0.00625745,(((MG398:0.11428513,MG400:0.10437987):0.01040113,MG399:0.13591437):0.03350397,(((((MG381:0.08401068,MG383:0.07339232):0.03693907,(MG382:0.08843551,MG384:0.08969849):0.02877968):0.02231636,(MG387:0.11752199,(MG388:0.10782913,(MG385:0.03874629,MG386:0.03060611):0.08901517):0.01413201):0.01927580):0.01206780,(MG380:0.09827504,(MG377:0.10738679,(MG378:0.10335157,MG379:0.10234743):0.00621671):0.00867071):0.02617755):0.00546427,((((((MG332:0.01016616,MG353:0.00927114):0.06932842,MG355:0.08481193):0.01575102,MG356:0.09479523):0.01324075,MG354:0.11103938):0.03662408,(MG363:0.11475856,(MG362:0.08314971,MG364:0.07920729):0.02319994):0.03515655):0.00720045,(((((MG358:0.08578082,MG359:0.08398918):0.00883209,MG357:0.09989141):0.01100070,MG360:0.11163280):0.01516907,((MG373:0.08486482,MG376:0.08662918):0.02840692,(MG374:0.08304534,MG375:0.08963966):0.01634783):0.01429462):0.01888316,(((((MG365:0.03378644,MG370:0.03812086):0.04569342,MG372:0.08638143):0.00816160,MG371:0.08406190):0.02794057,MG369:0.11993568):0.02774731,((MG389:0.10184096,MG392:0.10543204):0.02442080,(MG395:0.11050809,(MG394:0.09075752,(MG393:0.08963390,MG396:0.09191210):0.01342098):0.01875041):0.02193914):0.00942173):0.00473961):0.00739018):0.00179170):0.00115097):0.00961402):0.00364696,((((MG45:0.10366998,MG48:0.09527002):0.01089587,(MG46:0.10480046,MG47:0.11496854):0.00672988):0.05055478,(MG1008:0.14683345,(MG454:0.11377621,MG489:0.11295179):0.02148655):0.01091903):0.00991368,((((MG273:0.08987773,MG276:0.08581727):0.02357490,MG274:0.10488410):0.02933559,MG275:0.14039416):0.01118454,((((MG242:0.10136503,MG243:0.10697697):0.00464689,MG244:0.10436161):0.02131277,MG241:0.11992773):0.01799396,(((((((MG282:0.07186279,MG284:0.08324821):0.01248348,MG281:0.08983502):0.00983397,MG283:0.10443928):0.02233198,MG272:0.13688589):0.00730417,(MG259:0.11784106,(MG257:0.10751844,(MG1122:0.09168146,MG258:0.09876054):0.01094106):0.00896219):0.02384206):0.00085760,MG270:0.15309488):0.00441992,((((MG278:0.04571125,MG279:0.05336705):0.05602700,MG277:0.10793585):0.01841089,(MG285:0.11237016,(MG286:0.10045888,MG287:0.09908412):0.01174084):0.00618436):0.02491837,((((MG256:0.01268113,MG267:0.01153707):0.05679965,(MG265:0.06701871,MG268:0.07650729):0.00199175):0.02597291,MG266:0.10017859):0.03289865,((MG253:0.07402603,MG255:0.06987397):0.05375344,(((MG250:0.09340131,MG251:0.08500569):0.00350742,MG249:0.08729108):0.04010762,(((MG261:0.07266316,MG263:0.06839684):0.01212977,MG264:0.07513073):0.03880606,(((MG247:0.08184690,MG248:0.08154610):0.01152071,MG245:0.08702029):0.02509052,(MG262:0.11545362,(MG246:0.11052199,MG390:0.09641701):0.01246238):0.00543941):0.00831312):0.00449173):0.00400893):0.01001913):0.00510456):0.00179942):0.00511247):0.00128052):0.01190856):0.00209556):0.00242699,(((((((MG1045:0.06837281,MG1047:0.07500719):0.02171541,(MG1046:0.08347715,MG1048:0.08436985):0.02299334):0.02097620,(MG1050:0.09495724,MG1052:0.07989976):0.04022180):0.01734255,(MG1057:0.12688467,(MG900:0.10610366,(MG1058:0.09462321,(MG1059:0.07058773,MG1060:0.07149927):0.02134729):0.01137234):0.02561233):0.00880166):0.00864869,(MG720:0.11897899,(MG1055:0.09592268,(MG1054:0.09071017,(MG1053:0.08177212,MG1056:0.08753588):0.00575583):0.00393057):0.03470214):0.01902376):0.00789824,((((MG1039:0.09537457,MG1040:0.09503343):0.01131381,MG1038:0.11756919):0.02205021,(MG1037:0.10027660,MG1066:0.11142240):0.01031142):0.00383965,((MG1065:0.05661140,MG916:0.05876760):0.05895693,(MG934:0.10230271,(MG1067:0.07857586,MG1068:0.07909514):0.03104129):0.01282232):0.01998468):0.01793996):0.01047242,((((((((MG25:0.08336971,MG27:0.08023029):0.01704208,MG26:0.09908042):0.01729901,MG28:0.11639724):0.01563126,(MG1:0.08378842,MG4:0.08337558):0.05339568):0.00703735,((MG10:0.09150440,MG12:0.09098360):0.01152684,(MG11:0.10295023,MG9:0.10177177):0.00857341):0.02703201):0.00918325,(MG516:0.12056400,(MG571:0.09946254,MG667:0.09971846):0.00439450):0.03349627):0.00924901,(((MG14:0.06680320,MG16:0.06714680):0.02085210,MG15:0.10165090):0.04480692,(MG23:0.09924997,(MG21:0.07636810,MG24:0.07985390):0.03795153):0.03824445):0.00386135):0.01306513,((((MG306:0.09161805,MG307:0.09041595):0.01505825,(MG308:0.07526374,MG314:0.07921126):0.02923625):0.01142709,MG305:0.11060766):0.03741217,(((((MG161:0.00620715,MG179:0.00655335):0.08470018,MG344:0.07722057):0.04716234,(MG341:0.11647767,(MG342:0.11714810,MG343:0.11960590):0.01290783):0.00708085):0.01402994,(MG329:0.08967821,(MG330:0.09556969,MG331:0.11053931):0.00571779):0.05025131):0.00635264,(((((MG345:0.09429314,MG346:0.07967086):0.01590536,MG347:0.09511764):0.00499308,MG348:0.10050792):0.03384462,(MG326:0.13557652,(MG325:0.10315284,MG327:0.09743916):0.02527398):0.02001116):0.00941426,((((MG309:0.07370934,MG312:0.07311466):0.03866785,(MG310:0.07940153,MG311:0.08577047):0.03892790):0.02467868,(MG338:0.13376263,(MG837:0.12526409,(MG337:0.09473062,MG339:0.09410538):0.02158741):0.01092337):0.01303339):0.01276502,((((MG334:0.07916045,MG336:0.06863755):0.01931041,MG333:0.09404309):0.02619537,(MG319:0.09433676,MG320:0.09288324):0.03393825):0.01125773,((((MG350:0.07532745,MG352:0.07220655):0.01245711,MG349:0.08237139):0.02453339,MG351:0.11010561):0.02609808,((((MG207:0.01540211,MG316:0.01506259):0.07753139,MG315:0.09962826):0.00256882,MG313:0.10999668):0.02885351,(MG321:0.11195329,(MG324:0.08555568,(MG322:0.07704771,MG323:0.07182729):0.02327382):0.01419971):0.02456316):0.00964955):0.00491802):0.01117429):0.00213368):0.00159429):0.00834522):0.00278843):0.00254646):0.00028094):0.00165451,(((((((((MG873:0.08011716,MG875:0.07750884):0.02025371,MG876:0.10109779):0.01422595,MG874:0.13048080):0.01833302,(MG852:0.10461978,(MG773:0.06751901,MG851:0.06658599):0.03706322):0.03109267):0.00389942,(MG882:0.10676407,(MG881:0.10134665,(MG884:0.01121880,MG885:0.01053030):0.09918530):0.00599293):0.02941167):0.01017164,(((((MG834:0.04893018,MG871:0.04926862):0.01886325,MG869:0.07245435):0.01738781,MG870:0.08248319):0.02462472,MG872:0.10884478):0.01585448,(((MG854:0.10398530,MG856:0.10222270):0.00896826,MG853:0.10802874):0.01967464,(MG860:0.10047701,(MG857:0.07657345,MG858:0.07004255):0.02964149):0.03371386):0.01028294):0.00913094):0.00636767,((((MG889:0.09168646,MG890:0.08911954):0.00442363,MG891:0.10022537):0.03446827,MG887:0.12225273):0.01908665,((MG886:0.11401722,MG888:0.11877478):0.02957608,((MG877:0.10333838,MG878:0.09027562):0.01371314,(MG879:0.07547661,MG880:0.07567339):0.03815036):0.02271767):0.01295623):0.00393484):0.00366414,(MG862:0.13468161,(MG863:0.09103800,MG864:0.09820900):0.04110939):0.01730505):0.00756694,((((((MG725:0.04317214,MG904:0.03877536):0.03427149,MG901:0.07448876):0.04631168,(MG903:0.10379903,MG908:0.11000097):0.01204644):0.02032553,(MG905:0.10569468,MG906:0.10610532):0.02787766):0.00367160,(MG907:0.13246540,(MG922:0.10891038,(MG921:0.10343648,(MG923:0.08510219,MG924:0.08709881):0.01722902):0.01412287):0.01572472):0.01865173):0.01191125,(((((MG892:0.09822086,MG895:0.11729614):0.00634723,MG894:0.10613627):0.02817033,(MG940:0.12103057,(MG938:0.11713734,MG939:0.10246366):0.00477943):0.01895030):0.01244952,(MG914:0.10008720,(MG913:0.10383008,MG915:0.09006592):0.00890980):0.03459745):0.00510735,((((MG929:0.08219914,MG931:0.07627886):0.03545074,MG926:0.12124276):0.00558523,(MG933:0.07579446,MG935:0.05828554):0.05843577):0.00945618,((((MG918:0.08209042,MG920:0.08791158):0.00277778,MG919:0.09204372):0.01805481,MG917:0.10067844):0.02243732,(((MG909:0.07788813,MG911:0.07175687):0.01548402,MG912:0.09380898):0.03321424,(MG896:0.11081904,(MG868:0.01905767,(MG897:0.00254033,MG898:0.00240527):0.01777943):0.08438101):0.01406519):0.01484051):0.00432888):0.00769306):0.00340394):0.01512398):0.00144793):0.00078030,((((((((((((MG721:0.08762308,MG723:0.09377792):0.01832287,(MG722:0.10222801,MG724:0.09168299):0.01143763):0.01682863,(MG714:0.09299032,(MG715:0.09667789,MG716:0.08704711):0.00958118):0.03494025):0.00522744,((MG709:0.07482734,MG710:0.08481066):0.02888318,(MG711:0.07920433,MG712:0.08870767):0.02423732):0.02633128):0.00595952,(MG694:0.11243591,(MG693:0.10138775,(MG695:0.03056172,MG696:0.03456578):0.07095600):0.01385509):0.02113885):0.00501451,(((MG730:0.10541015,MG732:0.08711885):0.01275745,MG729:0.09510905):0.03716021,(MG708:0.11366640,(MG707:0.09059694,(MG705:0.08981668,MG706:0.08481132):0.01927406):0.02289460):0.01857626):0.00658279):0.00364403,(((MG727:0.08133933,MG728:0.08659667):0.01732454,MG726:0.09725646):0.03854242,((MG701:0.08380860,MG702:0.07967540):0.03549784,(MG703:0.09468442,MG704:0.10235358):0.02210941):0.02090908):0.00750452):0.00500210,(MG685:0.10102564,(MG686:0.09488401,MG688:0.09287899):0.02747236):0.03781521):0.00604765,(((MG699:0.10266862,MG700:0.09570338):0.02392569,MG698:0.10178781):0.04212334,(MG689:0.11107710,(MG690:0.10058218,(MG691:0.10471817,MG692:0.10170883):0.00208782):0.01523565):0.01926994):0.00755794):0.00726059,(MG5:0.14681123,MG7:0.13401677):0.02555818):0.00278601,((((MG846:0.07509739,MG848:0.08330561):0.02431446,MG847:0.11265704):0.01766087,MG845:0.12527938):0.02204226,(MG678:0.12788909,((MG670:0.08907022,MG718:0.09456278):0.02944654,(MG717:0.11070164,MG719:0.10826536):0.01578046):0.01295291):0.01348632):0.00758830):0.00472347,((((((((MG475:0.09823746,MG476:0.10040054):0.00236308,MG473:0.10937092):0.02980030,(MG480:0.09505686,(MG477:0.08521232,MG479:0.08187668):0.00950664):0.03371333):0.00985984,(MG492:0.12559557,(MG490:0.09172468,MG491:0.08929832):0.02856493):0.02869763):0.00890513,((MG481:0.11114833,MG482:0.11160767):0.00122304,(MG483:0.09953042,MG484:0.08800058):0.01108346):0.03052753):0.00483778,(MG463:0.14387895,((MG461:0.08611909,MG464:0.09231591):0.03376442,(MG488:0.09809872,(MG485:0.08903906,MG487:0.09396094):0.00964928):0.02740583):0.01154393):0.00572926):0.00595856,(((((MG465:0.08455473,MG467:0.07421727):0.02367786,MG474:0.10819914):0.02110086,MG466:0.11554539):0.02764025,MG226:0.14113962):0.01194192,(((MG470:0.09125404,MG472:0.10798496):0.01603458,MG469:0.10133542):0.03196001,(MG471:0.12577944,((MG149:0.04807881,MG785:0.05376319):0.06338543,(MG787:0.10414220,MG788:0.09698280):0.01526707):0.01382556):0.01315692):0.01313220):0.00162017):0.00995140,((((((((((MG618:0.06716698,MG619:0.06894602):0.01670426,MG621:0.07996774):0.01075915,MG617:0.08987110):0.02790743,(MG596:0.10939704,(MG594:0.06345131,MG595:0.06478369):0.04442246):0.01706639):0.00685510,((MG609:0.07900325,MG612:0.08426875):0.02445765,(MG610:0.09069815,MG611:0.09348685):0.00376910):0.02371847):0.01317235,(MG593:0.13189149,(MG629:0.11028751,(MG631:0.09752283,(MG630:0.08176599,MG632:0.08283001):0.02798067):0.01112374):0.02974239):0.00735548):0.00617251,(((MG603:0.08755540,MG604:0.09864760):0.01690575,MG601:0.11142625):0.03850001,(((MG597:0.10603475,MG599:0.10286325):0.01763752,MG598:0.11365148):0.00777939,(MG589:0.09155097,(MG591:0.09016037,(MG590:0.06125213,MG592:0.06861087):0.02413313):0.00761003):0.03125371):0.02184842):0.00232794):0.00660579,(((((MG625:0.08816243,MG626:0.08116057):0.01059575,MG627:0.09264625):0.03305438,MG628:0.10827362):0.01794344,MG663:0.12523368):0.02186158,(((MG605:0.07950797,MG606:0.07558503):0.01112786,(MG607:0.08353215,MG608:0.08683585):0.00574239):0.04536137,(((MG620:0.08954571,MG624:0.09417229):0.00674762,MG622:0.09452288):0.04046405,(((MG613:0.07694532,MG616:0.08011968):0.02101089,MG614:0.09507311):0.02657847,(MG634:0.10741380,(MG633:0.10490563,(MG635:0.08979411,MG636:0.08383789):0.00878337):0.00755770):0.01972865):0.00501862):0.01179582):0.00117930):0.00275247):0.00843091,(((((MG43:0.07803977,MG44:0.06890623):0.02642041,MG41:0.11495959):0.03449515,MG758:0.12427460):0.00860403,(MG998:0.13411379,(MG759:0.13164782,MG760:0.13084518):0.00570971):0.01539303):0.00905225,(((MG771:0.08439823,MG772:0.08267277):0.04343749,MG648:0.12836551):0.01021405,((((MG289:0.07243195,MG292:0.06901505):0.03640459,MG291:0.10287141):0.01768647,MG290:0.10826128):0.01898171,(((MG295:0.08039609,MG296:0.08177891):0.00315440,MG293:0.08791160):0.02570181,(MG294:0.11008974,((MG301:0.09078214,MG304:0.10049986):0.01056102,(MG302:0.08511668,MG303:0.09127332):0.01277823):0.02006639):0.00386529):0.01183191):0.01512056):0.00721805):0.00330976):0.00256166,(((((((NIP:0.04288180,WYJ3:0.04006980):0.01205822,xs134:0.05544198):0.02207768,(MG221:0.01508078,MG222:0.01641802):0.07229279):0.02803383,MG1092:0.10849173):0.00895741,MG1025:0.12199478):0.01061690,(MG512:0.10683749,(MG509:0.08661088,(MG510:0.07977516,MG511:0.08801084):0.01090762):0.00224151):0.04721998):0.01354202,((((((((((MG90:0.07842070,MG93:0.07586530):0.01915875,MG89:0.09075075):0.00929683,MG91:0.10425792):0.02800554,(MG57:0.09300852,MG60:0.09253148):0.04054071):0.00910565,((MG85:0.08589858,MG87:0.10194042):0.01117845,(MG86:0.08781009,MG88:0.09422791):0.01698155):0.02367027):0.00897092,(MG51:0.10556017,(MG49:0.10508269,(MG50:0.09236746,MG52:0.08711154):0.01641031):0.00732808):0.03582311):0.00310096,((((MG67:0.07452791,MG68:0.08904409):0.02084163,MG66:0.10369837):0.03426414,(MG95:0.08020774,MG96:0.07920726):0.06059061):0.00912602,(((MG74:0.10193661,MG75:0.11312939):0.00649635,MG230:0.11166415):0.03255255,(MG80:0.10676931,(MG77:0.10206825,(MG78:0.07614131,MG79:0.07025469):0.01890875):0.00851294):0.03645370):0.00820249):0.00437315):0.00370042,((MG81:0.09411783,MG83:0.08906817):0.02019088,(MG82:0.09419743,MG84:0.10352157):0.01617962):0.03645522):0.00231681,(((MG53:0.10414990,MG55:0.11749610):0.00360243,(MG54:0.07375971,MG56:0.07721629):0.03693657):0.02378307,((MG62:0.09138804,MG63:0.10102996):0.04593687,(MG71:0.09633896,(MG69:0.09721722,(MG70:0.08448504,MG72:0.07877396):0.00697978):0.00317729):0.03612263):0.00554540):0.00942917):0.00920983,(((((((MG162:0.08817202,MG163:0.08152998):0.00578283,MG165:0.08549017):0.00514779,MG164:0.09458296):0.02987332,(MG232:0.08329681,(MG190:0.08363115,(MG191:0.08160887,MG192:0.08615213):0.00927485):0.00096869):0.03377654):0.01479133,(MG58:0.12083439,((MG186:0.09769507,MG187:0.09502793):0.01205719,(MG64:0.08567831,(MG185:0.07763782,MG188:0.08314518):0.00740519):0.02304681):0.02407723):0.01116601):0.00367251,((MG170:0.10210804,MG172:0.09908196):0.00485056,(MG171:0.09084985,MG173:0.09278815):0.01355619):0.03229818):0.00821290,((((MG166:0.09854742,MG168:0.09250358):0.01525101,(MG169:0.09133313,MG61:0.08686787):0.02245924):0.01513709,(MG167:0.10597775,MG328:0.10756225):0.02336978):0.01491600,((((MG150:0.07430726,MG152:0.07546274):0.04196900,MG151:0.10650800):0.01833882,(MG155:0.10925119,(MG153:0.10199907,MG156:0.08546893):0.01800381):0.02643368):0.01123633,((MG145:0.13151795,MG181:0.13632405):0.01534712,(((MG177:0.08689407,MG178:0.09239793):0.02021994,MG146:0.11812106):0.01556152,((MG174:0.08753855,MG175:0.07927545):0.04641337,(MG160:0.10609979,(MG158:0.08709786,(MG157:0.06938343,MG159:0.07316957):0.00804914):0.01317721):0.01935288):0.00335316):0.00891237):0.00371566):0.00776185):0.00197462):0.01020306):0.00043752):0.00359640):0.00092272):0.00055420):0.00134933):0.00080161,((((((((((MG517:0.10300059,MG519:0.09299941):0.02206300,(MG518:0.06176425,MG520:0.06461475):0.06389825):0.01859028,(MG533:0.11485261,(MG515:0.09931995,MG534:0.11660105):0.01572939):0.01485490):0.00963291,((MG537:0.08834799,MG540:0.08981901):0.01805396,(MG538:0.07924413,MG539:0.08315387):0.01603429):0.03015937):0.01151673,((MG530:0.10726510,MG532:0.11426590):0.02416744,(((MG497:0.07761712,MG499:0.07757488):0.02230670,MG500:0.10183130):0.02556811,((MG513:0.09723358,MG529:0.09378142):0.01641749,(MG514:0.09670655,MG536:0.10298445):0.01359076):0.02120776):0.00632175):0.01259827):0.00162606,((((MG503:0.09759590,MG504:0.10027110):0.02582337,MG502:0.12718263):0.00302155,MG501:0.12712445):0.02423838,(((MG494:0.07795960,MG496:0.08335640):0.03115921,MG493:0.11544079):0.03722618,(MG508:0.11517311,(MG505:0.09918772,(MG506:0.07916896,MG507:0.07878404):0.03056178):0.00335339):0.03654704):0.00215971):0.00369149):0.00544173,((((MG521:0.07133146,MG523:0.07449754):0.02757572,MG522:0.09142278):0.03243636,MG524:0.11912064):0.01331082,(MG528:0.12215995,(MG526:0.08014930,(MG525:0.07372893,MG527:0.07299707):0.00811770):0.03895105):0.01273576):0.00935738):0.00194837,(MG662:0.13332920,(MG682:0.10540020,MG684:0.11463380):0.03474980):0.01493720):0.00282964,((((MG661:0.13706948,MG683:0.12385052):0.00990132,MG1162:0.12454468):0.01392852,(MG664:0.14269276,(MG967:0.11424483,Mitak:0.18522617):0.01768624):0.01799886):0.00528633,(((MG669:0.11371681,MG672:0.11004719):0.00747206,MG671:0.11897394):0.03600401,((MG654:0.12883480,MG660:0.14063420):0.01978238,(MG643:0.09915246,(MG642:0.08245424,MG644:0.08564676):0.03687754):0.04449424):0.00465318):0.00673350):0.00368248):0.00293728,((((((MG742:0.07194588,MG743:0.07768812):0.02365740,MG741:0.08744260):0.02298630,MG744:0.10838895):0.01303638,(MG1111:0.07477192,MG1112:0.07062808):0.05505556):0.01926516,(MG749:0.13869056,(MG974:0.07627964,MG976:0.08314836):0.06422844):0.00991264):0.01115071,((((((((MG1027:0.08969847,MG1028:0.08158053):0.01189165,MG1026:0.09482785):0.02453708,MG1007:0.12426042):0.01231895,(MG1013:0.09428685,(MG1016:0.10027801,(MG1014:0.08058909,MG1015:0.08072291):0.02324849):0.00858240):0.02778348):0.00557276,(MG1000:0.08958191,MG997:0.09634209):0.04017081):0.00641155,(MG1024:0.12581740,(MG1023:0.13100543,(MG1020:0.09561091,MG1022:0.09578609):0.03090607):0.01923260):0.00688584):0.00497933,((((MG1031:0.06440985,MG1120:0.05564815):0.03706641,MG1032:0.09465459):0.02181002,(MG1029:0.09261439,MG1030:0.08177361):0.02989848):0.02539113,(((MG1035:0.10654774,MG1036:0.10569626):0.02976512,MG1003:0.13618138):0.00526039,(MG996:0.12291195,(MG989:0.11749289,(MG991:0.08045425,MG992:0.08989775):0.01365661):0.02417730):0.00831186):0.00348814):0.01020614):0.00553800,(((((MG945:0.08869403,MG948:0.09138297):0.02805674,(MG947:0.11124841,MG983:0.11527459):0.01183526):0.00528948,((MG953:0.08428972,MG956:0.08491428):0.02139857,(MG954:0.07508830,MG955:0.06848270):0.05359343):0.01774621):0.01190675,((MG957:0.09010381,MG958:0.09483419):0.02958580,(MG959:0.08706766,MG960:0.08376434):0.02841045):0.03200681):0.00271481,(((((MG987:0.09530975,MG988:0.09412425):0.03415853,MG966:0.11984547):0.00403402,(MG951:0.08136043,MG952:0.09234157):0.03638873):0.00944135,(MG968:0.10233229,(MG982:0.07865390,MG984:0.07576010):0.03673621):0.03006196):0.01038618,(((((MG942:0.07764637,MG943:0.08660963):0.02812549,MG941:0.10232951):0.02711557,MG944:0.12367968):0.01747734,(MG963:0.11367463,(MG961:0.08536997,MG962:0.08649503):0.02969137):0.03237479):0.00320079,(((MG969:0.09406076,MG972:0.10111624):0.00705442,(MG970:0.09928301,MG971:0.08365799):0.01753558):0.03721567,((MG679:0.09018324,MG980:0.09741876):0.02115363,(MG979:0.10747208,(MG977:0.11213951,(MG928:0.01345561,MG978:0.01429129):0.09256554):0.00820517):0.00648862):0.01195308):0.00764189):0.00191027):0.00517796):0.00600404):0.00835286):0.00149601):0.00339085):0.00060155,(((((((((MG13:0.10067779,MG842:0.09686421):0.01325056,(MG843:0.09466807,MG844:0.09251393):0.02268319):0.00489235,MG841:0.12577303):0.02064518,((MG815:0.09693952,MG817:0.09648748):0.02189404,(MG813:0.11754651,(MG814:0.09082810,MG816:0.09929590):0.00787549):0.01612134):0.02061749):0.00515184,(MG1021:0.13879174,(MG802:0.10126884,(MG801:0.09359086,(MG803:0.07592443,MG804:0.08067757):0.01579814):0.01807041):0.02172564):0.01285737):0.00583041,(((MG838:0.08588422,MG840:0.09260178):0.05119843,MG839:0.13020507):0.01797599,((MG602:0.09103331,MG835:0.09208769):0.03457044,(MG810:0.11465931,MG836:0.12500869):0.00998406):0.01036464):0.00573039):0.00304940,((MG827:0.12465163,MG828:0.12136437):0.02015178,((MG797:0.08917773,MG799:0.09237927):0.02609835,(MG798:0.07881673,(MG546:0.01016020,MG800:0.01055870):0.06914932):0.03491090):0.02857309):0.00605406):0.00250662,((((MG755:0.02888069,MG820:0.03199811):0.05549704,MG819:0.09117106):0.02363536,MG818:0.11689814):0.02328736,((((MG829:0.09818640,MG830:0.10360760):0.00894168,MG831:0.11877632):0.00818755,MG832:0.11324720):0.02253939,(((MG805:0.09171220,MG807:0.08925480):0.03097164,MG806:0.12187136):0.02150538,(MG811:0.13617998,((MG812:0.10291042,MG833:0.09844258):0.01377816,(MG821:0.11334780,(MG823:0.09205440,(MG822:0.02009473,MG824:0.02251827):0.06552710):0.02149495):0.01501640):0.00777780):0.00622487):0.00149946):0.00404354):0.00774934):0.00961390,(((((((((MG750:0.09723722,MG752:0.10580878):0.01338825,MG756:0.12235575):0.02382297,(MG416:0.08442304,MG754:0.10022896):0.04148316):0.00808963,(MG734:0.12106434,(MG733:0.09763888,(MG735:0.07275576,MG736:0.07189124):0.02285862):0.01694666):0.02365137):0.00342891,((MG765:0.08959058,MG766:0.10106942):0.01470533,(MG767:0.10720699,MG768:0.10908701):0.01057017):0.02695790):0.00775285,((((MG761:0.10032270,MG764:0.09966330):0.01154209,MG762:0.10639441):0.01688308,MG763:0.12191692):0.02972500,((MG1044:0.11120611,MG737:0.10557889):0.01291783,(MG739:0.11490853,(MG740:0.09965724,(MG697:0.04170893,MG738:0.04695787):0.05348736):0.00978147):0.02031036):0.01964348):0.00629607):0.00372762,(MG757:0.12161782,(MG748:0.09826477,(MG745:0.09451150,MG747:0.09068450):0.01579473):0.01542893):0.03014312):0.00772208,((MG910:0.09320680,MG927:0.09333420):0.04609587,(MG457:0.12739308,(((MG458:0.09215757,MG460:0.09537843):0.00517234,MG459:0.10251066):0.02718817,(MG449:0.10668310,(MG452:0.10083353,(MG450:0.07567324,MG451:0.07355476):0.02560947):0.00823990):0.02077314):0.00800926):0.01026304):0.01005818):0.00356672,((((((((MG31:0.06837118,MG40:0.07502882):0.00437182,MG30:0.08492818):0.01823166,(MG29:0.08250718,MG37:0.07432082):0.01439084):0.01524665,(MG32:0.07303392,MG653:0.07363208):0.02857966):0.02128039,MG39:0.12193190):0.02012085,(MG495:0.12318871,(MG453:0.09644651,MG456:0.10603249):0.02319529):0.01518720):0.00587399,((MG223:0.11704438,MG254:0.12545662):0.02996960,((MG397:0.12932979,MG687:0.13692521):0.00599278,(MG1118:0.10266006,(MG1117:0.07646256,MG1119:0.07320844):0.02510594):0.04720185):0.00269271):0.00538756):0.00587382,((((((((MG1063:0.10000232,MG1064:0.09948668):0.02515142,MG1061:0.11178108):0.00242612,MG1062:0.10381438):0.03470161,MG1043:0.13478739):0.00424592,MG17:0.15166508):0.00499852,((MG298:0.13640654,MG300:0.12022946):0.01235031,(MG297:0.11878500,(9311:0.08685520,MG176:0.10217580):0.01659400):0.01304232):0.01420910):0.00286722,(MG18:0.13881544,MG217:0.13168356):0.01566897):0.00476164,((((MG486:0.07927468,MG640:0.08636232):0.04941727,MG770:0.13243323):0.00568594,MG999:0.13505631):0.00636520,(((MG553:0.11602923,MG565:0.11240777):0.02528154,MG925:0.12869146):0.01350011,((((((MG33:0.09782957,MG36:0.10273643):0.01425034,MG35:0.10456766):0.01213814,MG34:0.11437711):0.01930699,MG233:0.13504764):0.00735272,(MG849:0.13372556,(MG659:0.12533613,(MG1134:0.08205348,MH63:0.07721152):0.03773487):0.01244119):0.01494744):0.00663526,(((MG1093:0.11445788,MG883:0.11777012):0.00797376,(MG202:0.05390673,MG203:0.05867527):0.06906974):0.01372636,(((MG38:0.10808112,MG531:0.10019488):0.02136388,MG1110:0.12183862):0.01093296,((MG199:0.12115380,MG949:0.12327920):0.01456473,(MG1006:0.10804488,(MG252:0.11286629,(MG681:0.09611480,(MG19:0.07098008,ZS97:0.07285192):0.01414170):0.01650796):0.00888612):0.01121852):0.00465694):0.00644399):0.00617030):0.00384913):0.00072912):0.00341666):0.00360972):0.00208289):0.00196363):0.00132378):0.00086808,((((((((((MG1137:0.08421523,MG1139:0.07347477):0.02311089,(MG1138:0.06792585,MG1140:0.08073515):0.01271861):0.03818913,(MG1124:0.11429316,(MG1149:0.10946010,MG1150:0.09395190):0.01862884):0.01692719):0.00684100,((MG1128:0.07054152,MG1133:0.07244748):0.05262539,(MG1147:0.08986264,(MG1145:0.08153237,MG1148:0.07124363):0.00619236):0.04017261):0.00660667):0.00130613,(MG1125:0.10870079,(MG1126:0.09455849,MG1127:0.09869751):0.00926221):0.02892593):0.00684390,(MG1161:0.13472463,(MG1153:0.12339041,(MG1156:0.11220835,(MG1154:0.11138693,MG1155:0.10053307):0.00844015):0.00574209):0.01894600):0.01864901):0.00308945,(((MG1135:0.09575529,MG1136:0.09965671):0.03782500,MG1142:0.11898300):0.01328437,(MG1157:0.11581627,(MG1158:0.11158731,(MG1159:0.08907283,MG1160:0.08110717):0.03203669):0.00485398):0.02136354):0.00445912):0.00622193,(MG1018:0.09318342,MG1130:0.09513058):0.06343510):0.00979819,((((((MG780:0.08178431,MG784:0.07930269):0.00616320,MG781:0.09065580):0.00666754,(MG778:0.08815970,MG783:0.10008630):0.00187921):0.01167137,MG779:0.10367488):0.02152959,MG782:0.11770697):0.02375227,(((MG200:0.12125211,MG231:0.12465789):0.01409248,(MG675:0.13648841,MG850:0.13018259):0.01096052):0.00983063,(MG676:0.13490774,((MG793:0.10433846,MG796:0.11026754):0.03263586,(MG791:0.08904676,(MG792:0.08104423,(MG789:0.07204677,MG790:0.07070623):0.01272827):0.00252524):0.04208608):0.00769835):0.00318978):0.00368111):0.00864156):0.00201332,((((((((MG212:0.00936523,MG213:0.00889837):0.06693007,MG214:0.08207763):0.02869615,(MG215:0.10436198,MG216:0.09413102):0.00610148):0.04093246,(MG205:0.12357472,(MG210:0.13092840,MG211:0.12149160):0.01972328):0.00194992):0.00912395,(MG239:0.08963050,MG240:0.09935150):0.05901673):0.00210433,((MG218:0.09912271,MG220:0.10230129):0.03966214,(MG234:0.11736785,(MG235:0.09245714,MG236:0.09710886):0.04198715):0.00924949):0.01409861):0.01068060,((((MG228:0.08453749,MG238:0.10549951):0.01973992,MG651:0.11649508):0.00722322,MG368:0.13075028):0.01406705,((MG196:0.10801268,MG198:0.10818932):0.01393930,(MG201:0.12868938,(MG194:0.08256283,(MG193:0.05850554,MG195:0.05641846):0.03572517):0.02466837):0.00108363):0.01560726):0.01949468):0.00978052,(((((MG1070:0.09979558,MG1108:0.09605742):0.01835280,MG1072:0.11307770):0.00873237,(MG1097:0.10236801,MG1098:0.11371299):0.02067488):0.01608819,(MG1094:0.11410483,MG1095:0.11502617):0.02918738):0.00348193,(((((MG1081:0.09986553,MG1082:0.11133847):0.00756923,MG1083:0.10614277):0.02408629,MG1091:0.12553371):0.01043294,(MG1090:0.10024888,MG930:0.10047612):0.03380825):0.01780200,((((((MG1077:0.07645768,MG1079:0.07796532):0.01896431,MG1085:0.10968569):0.02309183,MG1080:0.12562667):0.01012282,(MG1116:0.10554203,(MG1113:0.10300821,MG1114:0.09439179):0.01930647):0.03194696):0.00666668,(MG1087:0.12576162,MG1088:0.11268138):0.02836939):0.00618004,(((MG1101:0.11495354,MG1102:0.10930546):0.00777741,(MG1103:0.09912686,MG1104:0.08730814):0.03203234):0.01971944,(((MG1106:0.09129350,MG1107:0.08691650):0.01758165,MG1105:0.10696735):0.03086354,((MG1073:0.06662191,MG1075:0.06753909):0.02876106,(MG1074:0.09611314,MG1076:0.09070586):0.01030619):0.02687489):0.01152215):0.00516894):0.00523702):0.00228674):0.01068734):0.00097489):0.00103044):0.00305470,(((((MG865:0.08007923,MG866:0.08074177):0.03276588,MG867:0.10951662):0.01457973,MG1001:0.12156252):0.02194050,(MG366:0.10509532,MG367:0.11218568):0.03896988):0.01085472,(((((((MG427:0.07992613,MG428:0.07932387):0.01813529,MG425:0.10120321):0.01461305,MG426:0.11621820):0.01407519,MG219:0.15184056):0.01613207,(MG419:0.12010664,(MG420:0.12488476,(MG417:0.09560892,MG418:0.07746508):0.02744274):0.02490261):0.01278529):0.00253296,(MG407:0.11552678,(MG408:0.10939168,(MG405:0.08407694,MG406:0.08176706):0.03042732):0.00725847):0.03332878):0.00143258,((((((MG439:0.08535951,MG444:0.09598849):0.00933266,MG440:0.10855784):0.01523815,MG437:0.10903110):0.01548984,MG455:0.11543441):0.01910192,((MG401:0.07671233,MG402:0.07970467):0.05926842,(MG434:0.12420361,MG436:0.11051739):0.01648633):0.01126518):0.00120642,(((MG409:0.10113991,MG410:0.09069609):0.00724751,(MG411:0.08312690,MG412:0.07897210):0.02156999):0.03448974,(((((MG441:0.09545482,MG443:0.10679218):0.00802785,MG442:0.09934315):0.02663022,MG446:0.12295128):0.01928741,(MG413:0.08378321,(MG414:0.07112116,MG415:0.07065184):0.01103329):0.04821859):0.00458857,(((MG429:0.06772762,MG432:0.07102438):0.02661037,MG430:0.11240563):0.03426124,((MG445:0.10070237,MG447:0.10203563):0.02379109,(MG421:0.10886303,(MG422:0.10272564,MG423:0.12013936):0.00260047):0.02138141):0.01223454):0.00272982):0.00681855):0.00244029):0.00556280):0.01354081):0.00160511):0.00342530,((((MG183:0.01274226,MG340:0.01439264):0.07754587,MG431:0.09960218):0.04934248,MG1004:0.13126202):0.01391003,((((MG547:0.10140419,MG548:0.09853381):0.02178729,MG545:0.11809771):0.01344641,(MG563:0.10148034,(MG562:0.08550468,MG564:0.08800432):0.02218366):0.04100927):0.00553258,((((MG552:0.09605816,MG568:0.09551584):0.02572471,(MG566:0.08567416,MG567:0.08737084):0.04466579):0.01357015,(MG550:0.13936448,(MG549:0.09701710,MG551:0.10631890):0.01391502):0.01584517):0.01513482,(((((MG558:0.08700798,MG560:0.08318802):0.02042074,(MG559:0.07258253,MG561:0.06335047):0.04382726):0.00856332,MG554:0.11599918):0.02549419,((MG541:0.10082974,MG543:0.10525326):0.01612348,(MG542:0.07531409,MG544:0.07395191):0.04205752):0.01760312):0.01082522,(((((MG577:0.08209356,MG578:0.08972844):0.00795425,MG580:0.08768375):0.01038204,MG579:0.10925121):0.02760208,(MG556:0.13148790,(MG569:0.08595590,MG572:0.08412510):0.03670960):0.00489027):0.00271434,((((MG582:0.09283881,MG584:0.09601619):0.00879608,MG581:0.11036642):0.02435704,(MG587:0.12432935,MG588:0.10497665):0.03858471):0.00230387,(((MG575:0.06575441,MG583:0.07055959):0.02897285,MG570:0.10193965):0.01448390,(MG576:0.08507800,(MG573:0.06591300,MG574:0.06459400):0.02128450):0.03473385):0.01323559):0.00433478):0.01008059):0.00640117):0.00252646):0.00920412):0.00163976):0.00268701,(MG59:0.12988129,MG623:0.12466471):0.01525329,(((((MG645:0.08266165,MG657:0.07949435):0.04385733,MG3:0.12247467):0.01878377,(MG649:0.09181035,MG650:0.08924865):0.04942573):0.01201895,(MG42:0.15188689,(Aus:0.21054729,MG206:0.13174471):0.02641661):0.00770680):0.00217876,((MG1005:0.12607619,MG557:0.13313081):0.01169600,(MG861:0.14736574,((MG1019:0.12531007,MG638:0.12858493):0.00773982,(MG1009:0.10310101,(MG1010:0.05883552,MG1011:0.05435048):0.04250449):0.02861118):0.00778001):0.00419131):0.00529565):0.00270281);
