# Supplementary material for: Powerful QTL mapping and favorable allele mining in an all-in-one population: a case study of heading date
Source: Natl Sci Rev. 2024 Jun 26;11(8):nwae222. doi: 10.1093/nsr/nwae222 (PMC11360186; doi:10.1093/nsr/nwae222)
Supplement: nwae222_Supplemental_File [file nwae222_supplemental_file.zip › supTable.xlsx]

## Sheet: TableS1
Table S1 Sequencing statistics of the four parents
Taxa	Read base	Read Number	Read length (mean)	Read length (N50)	Coverage
XS134	16784945042	1257573	13347	13895	41.96
AUS449	16821759731	1248029	13478	13948	42.05
Mitak	37540890467	2503698	16149	16018	93.85
WYJ3	28088045595	1628076	18661	18510	70.22

## Sheet: TableS2
Table S2 Genome assembly statistics of four parents
Taxa	Genome Length	Contig N50	Contig N50	Contig N50	BUSCO	LAI
		(hifiasm)	(Canu)	(Falcon)
XS134	380418052	27406565	20626535	12372906	0.986	22.68
AUS449	384983192	29709193	26031082	12394017	0.989	23.95
Mitak	381434168	30238724	24700614	12313223	0.986	21.29
WYJ3	380030497	29845876	23441503	17722934	0.987	22.36

## Sheet: TableS3
Table S3 Annotation statistics for the four parents
Taxa	Gene Number	TE Number	TE Content	Coding Gene Number	tRNA	rRNA	miRNA	snRNA	BUSCO
XS134	59402	346542	0.5265	40683	759	1078	1644	718	0.952
AUS449	59245	345100	0.5313	40149	640	1000	1605	713	0.943
Mitak	59776	346437	0.5295	40450	688	935	1661	717	0.952
WYJ3	59148	345529	0.5257	40568	762	1061	1639	710	0.951

## Sheet: TableS4
Table S4 Sequence information for offspring
taxa	reads	bases	Q20	average depth	mapping rate
MG1000	22001000	6097550734	5855177538	16.2831	97.4474
MG1001	21613217	6159422293	5964575786	16.4483	97.0223
MG1003	22218424	6305196296	6100172512	16.8376	96.9386
MG1004	18426112	5246393012	5108038747	14.0101	97.0443
MG1005	22604383	6492740506	6340809491	17.3384	98.6659
MG1006	20140266	5892180414	5770768473	15.7347	98.5728
MG1007	20068686	5773217002	5676702332	15.417	96.8848
MG1008	16379794	4768093456	4538085068	12.7329	98.27
MG1009	24100109	6982174971	6855331002	18.6454	98.6507
MG100	23066762	6540022314	6318725227	17.4647	98.8711
MG1010	18517253	5378444097	5283108709	14.3628	97.8249
MG1011	20775914	6043766506	5922313807	16.1395	97.2789
MG1013	25601719	7438978851	7308491923	19.8653	96.3797
MG1014	19368800	5626684048	5503090311	15.0257	97.9977
MG1015	20606907	5994388484	5892544377	16.0076	96.5768
MG1016	19815272	5734603649	5639637580	15.3139	96.1978
MG1018	20896569	6017933940	5842892898	16.0705	98.3614
MG1019	20565380	5774783093	5665139475	15.4212	98.5104
MG101	19738977	5477041833	5374752784	14.6261	98.9331
MG1020	19291073	5537494414	5447781129	14.7875	98.3646
MG1021	25689130	7372133860	7255197519	19.6868	96.811
MG1022	19300458	5574009151	5461156309	14.885	96.1452
MG1023	21238001	6191704604	6000065890	16.5345	97.0084
MG1024	18597146	5323458393	5212473021	14.2159	98.163
MG1025	54022971	15505010071	15259591158	41.4051	96.3999
MG1026	20372771	5771143964	5676771827	15.4114	98.0765
MG1027	21118129	6164100257	5976009923	16.4608	96.7686
MG1028	19045972	5487154353	5398562930	14.6531	98.1863
MG1029	21305946	6055621581	5955196317	16.1711	97.62
MG102	19632175	5557876788	5431586470	14.8419	98.3555
MG1030	19332737	5468164950	5368216287	14.6024	97.6744
MG1031	20803266	5957781007	5856412455	15.9098	98.4794
MG1032	20430818	5804943713	5708795189	15.5017	98.0628
MG1035	19697910	5715457784	5622864152	15.2627	97.301
MG1036	26832232	7644098862	7500301253	20.413	97.5712
MG1037	30149729	8485498496	8349829152	22.6599	98.7823
MG1038	19883892	5645516587	5543442370	15.076	97.7818
MG1039	22045669	6406093684	6299417733	17.107	97.2813
MG103	21684696	6175937634	6059216255	16.4924	97.475
MG1040	27625438	7536533738	7427028284	20.1258	96.0847
MG1043	24147612	6785613449	6682928537	18.1205	96.1469
MG1044	21265292	6016258999	5922334000	16.066	96.6564
MG1045	17975608	5054106208	4975706413	13.4966	96.2851
MG1046	20067294	5675443299	5575382250	15.1559	96.9661
MG1047	26280297	6689480120	6592890995	17.8638	98.1704
MG1048	18373835	5258159251	5173266920	14.0416	97.0561
MG104	20510875	5795681628	5684048201	15.477	97.4338
MG1050	22741001	6487038957	6386819346	17.3232	98.1671
MG1052	37304085	10612962802	10440666696	28.3412	97.8682
MG1053	20296545	5704005997	5555754465	15.2322	96.1669
MG1054	17327241	4854014106	4569811657	12.9623	96.1707
MG1055	23499694	6754284398	6641350067	18.0369	98.7588
MG1056	20172126	5576098855	5448113931	14.8906	98.0461
MG1057	20404167	5709750450	5553698304	15.2475	98.0315
MG1058	18120101	5156992051	4905621452	13.7714	96.1899
MG1059	20009703	5666077869	5451795025	15.1309	97.4237
MG105	23191703	6576240114	6451055493	17.5614	96.0351
MG1060	20243703	5674669632	5499791190	15.1538	98.7181
MG1061	21633408	5741977940	5564661366	15.3336	96.8696
MG1062	19865342	5641564959	5489226837	15.0654	98.6819
MG1063	21743765	6134773865	5967727869	16.3825	96.5154
MG1064	23210891	6502254912	6217114425	17.3638	98.5415
MG1065	20334180	5666818732	5521440285	15.1329	96.4897
MG1066	22670585	6312645860	6106700434	16.8575	96.1119
MG1067	17911114	4925762037	4799278777	13.1539	97.7166
MG1068	22165915	5904670093	5710977143	15.768	96.7189
MG106	19573586	5613944166	5499089851	14.9917	98.9655
MG1070	19381505	5486532525	5240479496	14.6514	97.0656
MG1072	20295092	5614805194	5473123353	14.994	97.3056
MG1073	17958711	4986700095	4867632529	13.3166	96.8609
MG1074	20943017	5873218514	5720720900	15.684	98.8545
MG1075	18476417	5164290082	5000694485	13.7909	98.1823
MG1076	21424638	6146567930	6042360686	16.414	96.2817
MG1077	19858743	5532946795	5394307227	14.7754	98.0126
MG1079	18779811	5281839293	5148511391	14.1048	97.9968
MG107	17834778	5103502686	5001027680	13.6286	98.389
MG1080	19289040	5391776087	5253345661	14.3984	97.8523
MG1081	20139875	5600156440	5424967954	14.9548	98.3606
MG1082	19900090	5534442016	5383991834	14.7794	98.0704
MG1083	21025662	5652758360	5505177567	15.0953	98.464
MG1085	20109609	5550258125	5414364832	14.8216	97.4255
MG1087	19728208	5520980219	5385098668	14.7434	98.9296
MG1088	20197764	5683201511	5465243656	15.1766	96.3446
MG108	19451344	5560120833	5458113422	14.8479	96.2081
MG1090	19642720	5307821612	5176397755	14.1742	96.8224
MG1091	19928655	5579804517	5432525270	14.9005	96.2464
MG1092	18647867	5303233134	5065233547	14.1619	97.1782
MG1093	19016389	5383666946	5244099198	14.3767	96.415
MG1094	19199447	5453068932	5282792036	14.5621	98.3077
MG1095	19819333	5568042154	5409364554	14.8691	97.7639
MG1097	18744763	5300869625	5052621161	14.1556	97.071
MG1098	22338518	5608535613	5470099075	14.9772	98.2456
MG109	17318565	4962216361	4868339984	13.2513	97.2872
MG10	17150622	4983308950	4909048096	13.3076	96.9989
MG1101	34614374	9669551412	9426104970	25.8219	97.2126
MG1102	37744167	10561312738	10287046405	28.2033	97.5584
MG1103	23275827	6707418467	6548351371	17.9117	97.7976
MG1104	27398561	7859357942	7571085626	20.9879	98.7111
MG1105	18680121	5345992173	5229023185	14.2761	97.2218
MG1106	19197934	5626045460	5482991895	15.024	97.9925
MG1107	19287997	5617590785	5504323374	15.0014	96.6602
MG1108	19677585	5712567213	5551994282	15.255	96.6536
MG110	26320795	7524274181	7378952955	20.0931	98.6564
MG1110	22005557	6367487147	6184354037	17.0039	96.1679
MG1111	20333262	5929711606	5802477420	15.8349	98.9891
MG1112	27518165	7556333993	7421282959	20.1787	98.7057
MG1113	18465211	5363486426	5235981008	14.3228	97.4784
MG1114	29624522	8639275602	8473740854	23.0706	98.704
MG1116	21310423	6223698731	6086970191	16.62	97.5929
MG1117	18141442	5318270959	5103666458	14.2021	97.7396
MG1118	17085564	4982406861	4857446706	13.3052	96.6828
MG1119	21680380	5814486089	5689425901	15.5272	96.9679
MG111	27445142	7782827820	7617661877	20.7835	97.771
MG1120	21109883	6046635424	5865380627	16.1471	97.3249
MG1122	20411802	5930836396	5798784045	15.8379	96.907
MG1124	20832663	5938366051	5752663942	15.858	96.4416
MG1125	18769528	5416095342	5278652364	14.4633	98.6331
MG1126	20407876	5788862189	5658548997	15.4588	98.0643
MG1127	20001599	5782187092	5659906504	15.4409	98.8712
MG1128	19208202	5483697218	5344949001	14.6438	97.6389
MG112	21182451	6086633750	5969387149	16.2539	97.1864
MG1130	26608432	7748312803	7520124427	20.6913	96.1801
MG1133	21081153	6103749498	5965022771	16.2996	96.1711
MG1134	19781598	5696252614	5597925864	15.2115	97.9495
MG1135	22173157	6394978285	6247121990	17.0774	96.1689
MG1136	19377366	5527276233	5390284745	14.7602	98.6468
MG1137	17849757	5141110126	5053251761	13.729	98.233
MG1138	26201221	7581573392	7441992978	20.2461	96.821
MG1139	20538871	5908185749	5777115136	15.7774	97.2468
MG113	22759898	6456880833	6315689099	17.2427	98.0655
MG1140	17764643	5142257127	5012557156	13.732	98.0806
MG1142	20339883	5867177722	5743495417	15.6679	98.453
MG1145	24571831	6987697018	6806229684	18.6602	96.1824
MG1147	20798031	6004210256	5838366894	16.0338	97.1941
MG1148	17270131	4977231528	4886020309	13.2914	97.2143
MG1149	20292141	5803826108	5673042348	15.4987	97.2365
MG114	22377797	6349956872	6233240714	16.9571	98.8581
MG1150	19576056	5752842215	5516736917	15.3626	96.7536
MG1153	20699466	5976813283	5788889636	15.9607	96.6878
MG1154	18750499	5395901900	5264430724	14.4094	97.4862
MG1155	20841784	6011735244	5877028475	16.0539	97.3491
MG1156	27203620	7818174010	7513968002	20.8779	96.2528
MG1157	18657927	5390754072	5238364142	14.3956	96.2868
MG1158	19145259	5578777577	5362670366	14.8977	98.6187
MG1159	18268080	5198269887	5051873047	13.8816	98.7825
MG115	20706501	5885763817	5777617450	15.7175	97.7649
MG1160	17935529	5201403985	5039317272	13.89	97.7284
MG1161	23238464	6756517816	6578576352	18.0428	96.8037
MG1162	23363227	6657975376	6544621501	17.7797	96.1772
MG116	17973361	5165404945	5065909012	13.7939	98.1042
MG117	19092372	5446501302	5343039446	14.5445	98.3704
MG119	20172120	5787447186	5677731887	15.455	96.6861
MG11	26230365	7598209560	7481956287	20.2905	97.2857
MG120	23711199	6707641946	6567738097	17.9123	96.0068
MG121	20329899	5839081431	5727832186	15.5929	97.8488
MG124	30082867	8593190398	8428720415	22.9475	96.5894
MG125	17645127	4989763079	4899565928	13.3248	97.6501
MG126	22868316	6572889403	6439190226	17.5525	96.5857
MG127	18947201	5478296206	5359407715	14.6294	98.0603
MG128	19069925	5467729642	5352444570	14.6012	97.9437
MG129	23784201	6863841380	6728268804	18.3294	98.0869
MG12	22225836	6278233774	6185745716	16.7656	96.583
MG130	20354603	5909629115	5791632671	15.7813	96.8005
MG131	14411802	4165529368	3954599992	11.1238	98.7218
MG132	18576797	5340473093	5221069687	14.2614	97.7046
MG133	19056625	5475413769	5363581258	14.6217	96.7241
MG134	18613966	5349821087	5236574310	14.2863	96.6178
MG135	18399646	5312467844	5197870506	14.1866	97.6793
MG136	17224080	4964302071	4865553874	13.2568	97.6049
MG137	24421019	7104530445	6965497536	18.9722	97.7483
MG138	18001187	5225328452	5092937782	13.9539	98.7994
MG139	18771015	5448257024	5308325743	14.5492	97.2155
MG13	21031175	6135742006	6034275979	16.3851	97.6317
MG140	17588949	5113625452	4993536765	13.6556	97.2092
MG141	20126418	5810484346	5691100071	15.5165	98.2199
MG142	19128186	5422918057	5316231450	14.4815	98.5609
MG143	19331218	5545990304	5433649830	14.8102	98.4748
MG144	18557884	5378440644	5262285303	14.3628	98.0301
MG145	18012146	5218506105	5104606727	13.9357	96.8102
MG146	20866482	6050675739	5932305201	16.1579	96.1553
MG149	19766031	5673430348	5579866072	15.1505	98.429
MG14	32284605	9354803778	9211502404	24.9814	96.3452
MG150	20838996	5921295108	5787813318	15.8124	96.7515
MG151	25246349	7133611095	7009403054	19.0498	97.1917
MG152	22208466	6289661284	6174204675	16.7961	97.711
MG153	21462987	5988213650	5873765312	15.9911	97.8468
MG155	21799791	6101898502	5999407368	16.2947	98.6806
MG156	24369945	6918077456	6795157158	18.4743	98.1281
MG157	27369100	7736485671	7605061122	20.6598	96.2388
MG158	24449294	6939363210	6811112352	18.5311	96.9561
MG159	21218958	6070569172	5959718632	16.211	98.1789
MG15	20041693	5771274321	5673715851	15.4118	97.9529
MG160	25217818	7198157341	7070781474	19.2222	98.1305
MG161	24338566	6929617641	6807527043	18.5051	97.8414
MG162	20956739	5966020075	5856892809	15.9319	96.5752
MG163	19834530	5631896692	5529353196	15.0396	97.7403
MG164	19280158	5469819227	5372797117	14.6068	98.0085
MG165	19699309	5617960698	5512756000	15.0024	97.2321
MG166	20986428	5938972356	5833011031	15.8596	97.0693
MG167	21263800	6032105368	5850241711	16.1083	96.2821
MG168	23582586	6687501611	6564252014	17.8585	96.7916
MG169	26339948	7417802441	7286948696	19.8087	96.1009
MG16	21484554	6205014326	6112848020	16.5701	98.1891
MG170	19162858	5399487004	5284229599	14.419	96.3847
MG171	24132210	6826846911	6699545514	18.2306	97.3126
MG172	27792189	8010488868	7722890739	21.3915	96.5185
MG173	25557084	7224092547	7093572728	19.2914	97.7633
MG174	36235420	10242268614	10049674418	27.3513	98.4631
MG175	21953522	6237756683	6124787513	16.6575	97.4211
MG176	20605408	5817480594	5708039149	15.5352	97.0706
MG177	20087645	5643341126	5539217219	15.0702	98.2407
MG178	17766687	5081994730	4988267396	13.5711	96.1679
MG179	19248149	5493592360	5391008426	14.6703	98.8584
MG17	17250692	5026044532	4946375183	13.4217	97.664
MG181	18602054	5311076666	5214312804	14.1829	96.0548
MG183	19492681	5536346370	5435547718	14.7844	97.2126
MG185	21961534	6180183134	6064600266	16.5038	98.1904
MG186	21897871	6241114745	6130062821	16.6665	96.2418
MG187	23235638	6612533922	6496714430	17.6583	98.491
MG188	21361599	6090624142	5970257363	16.2646	97.4867
MG18	20892751	6073066569	5975464577	16.2177	97.0593
MG190	20627730	5822254014	5708203854	15.5479	98.5201
MG191	20380880	5746714732	5635512224	15.3462	98.8145
MG192	20446225	5845523868	5737438795	15.6101	98.0321
MG193	19940831	5608984086	5499411544	14.9784	98.0573
MG194	20873282	5955124004	5828371124	15.9028	96.2597
MG195	20983517	5980567244	5871020552	15.9707	97.632
MG196	20214409	5790728563	5673956537	15.4637	97.0607
MG198	21937284	6233835754	6125940211	16.647	97.2889
MG199	18594658	4977574914	4840858205	13.2923	96.283
MG19	18657334	5326743873	5247853984	14.2247	97.8407
MG1	20135781	5857165534	5753523019	15.6412	98.9301
MG200	35561205	10129351043	9965482897	27.0497	97.1419
MG201	42982527	12354909729	12166468961	32.9929	97.3631
MG202	33823394	9727247411	9565326860	25.976	97.669
MG203	35253979	10082569385	9939408030	26.9248	97.387
MG205	32789462	9416039346	9269438913	25.1449	96.7191
MG206	30232520	8689048760	8545254594	23.2035	98.8918
MG207	30808781	8873980764	8740120979	23.6974	96.4353
MG210	18691673	5302897696	5222423903	14.161	97.6866
MG211	30861803	8855382497	8728628498	23.6477	97.9013
MG212	19967865	5726825203	5620805298	15.2931	98.0315
MG213	34253126	9861369058	9716731037	26.3341	98.134
MG214	38237972	10579836397	10402839499	28.2527	96.5797
MG215	18861026	5295973491	5214630164	14.1425	97.3159
MG216	18563983	5263591989	5190652750	14.0561	98.1179
MG217	18848497	5356657492	5274197383	14.3046	96.3788
MG218	17189020	4828416008	4747865891	12.894	98.3155
MG219	19125564	5322203133	5236259417	14.2126	96.2057
MG21	22806335	6605480274	6506922308	17.6395	96.5497
MG220	18270886	5118306987	5034131593	13.6681	97.272
MG221	29008584	8138030723	8013421007	21.7321	96.2528
MG222	21589381	6240794699	6147882061	16.6656	96.6196
MG223	31468607	9053700694	8912011197	24.1773	96.0699
MG226	31156635	8951404492	8801430022	23.9041	97.0526
MG228	20682914	5754720130	5639596861	15.3676	98.1071
MG230	23573627	6696917504	6592588466	17.8837	97.902
MG231	30865742	8555601101	8387571155	22.8472	97.0686
MG232	16656752	4885210032	4648119536	13.0456	96.4489
MG233	18915472	5384074065	5297355106	14.3778	98.1676
MG234	25967739	7366657241	7264672939	19.6722	96.4063
MG235	21551739	6081776993	5979328784	16.241	97.5247
MG236	20913865	5912683546	5830904754	15.7894	97.5277
MG238	31900334	9061285420	8924054658	24.1975	98.3602
MG239	17983932	5117026555	5046439967	13.6647	98.2089
MG23	24717964	7099581496	6994772571	18.9589	98.9267
MG240	43558429	12411991727	12244093975	33.1454	98.0964
MG241	29305983	8304482498	8163553771	22.1766	97.3822
MG242	19879672	5695890882	5600395243	15.2105	98.6071
MG243	23607650	6637606841	6510113890	17.7253	96.2775
MG244	21376203	6089605938	6002438452	16.2619	98.135
MG245	22362551	6198753357	6068816950	16.5533	98.4073
MG246	20499392	5710099469	5602591795	15.2484	96.7193
MG247	22455429	6310191893	6196790956	16.8509	96.6131
MG248	17298696	4971984871	4891246484	13.2773	97.0611
MG249	21762849	6269097700	6176873423	16.7412	96.3673
MG24	21868480	6342897796	6245959166	16.9383	96.9632
MG250	28122793	7876466605	7737040884	21.0336	96.4734
MG251	22311877	6239227787	6128251007	16.6614	98.907
MG252	19397035	5448072867	5362191985	14.5487	96.7512
MG253	26501770	7658651235	7555392854	20.4519	97.0776
MG254	23926519	6800109823	6708975848	18.1592	98.2871
MG255	17380640	4955851721	4892867993	13.2343	97.2654
MG256	19991407	5722127234	5646123176	15.2806	96.9161
MG257	17328985	4908133793	4828064144	13.1068	98.9105
MG258	21305586	6099919188	6016561771	16.2894	98.4696
MG259	23982708	6918442972	6828836200	18.4752	96.653
MG25	24082532	6904975499	6798275976	18.4393	97.6057
MG261	20367941	5898074643	5818259882	15.7504	97.3156
MG262	18244849	5205195613	5139112753	13.9001	96.4116
MG263	23137943	6658036728	6550104337	17.7798	97.3626
MG264	17832409	5136298502	5068117143	13.7161	96.2658
MG265	22581381	6489989617	6400709053	17.3311	98.2048
MG266	20588769	5906676699	5828124213	15.7734	97.885
MG267	18720232	5376634385	5304494782	14.3579	96.6236
MG268	17511014	5048098576	4977643105	13.4806	96.8105
MG26	41926065	12062263833	11882883819	32.2115	96.0548
MG270	17656768	5053546691	4929049497	13.4952	97.5998
MG272	18646485	5342153348	5270347501	14.2659	97.6963
MG273	28882571	8246212957	8103214927	22.021	96.261
MG274	19489943	5506255070	5426793733	14.7041	98.6491
MG275	23067992	6644939851	6555138287	17.7449	98.7809
MG276	28912965	8435608307	8288127370	22.5267	98.2299
MG277	21430165	6138557261	6056949500	16.3926	98.5878
MG278	24602300	7064355881	6963595148	18.8649	98.0539
MG279	17361005	5031065408	4964237866	13.4351	97.4577
MG27	20490898	5920633464	5811676033	15.8106	97.3213
MG281	17899812	5160005164	5089242175	13.7794	98.2446
MG282	18788352	5368028024	5296876575	14.335	97.7465
MG283	21255956	6119450030	6013988609	16.3416	97.121
MG284	21665512	6158151838	6055986739	16.4449	98.2757
MG285	17312477	4997755458	4929494256	13.3462	97.6643
MG286	17139644	4888708722	4813931584	13.055	96.9095
MG287	19750316	5660868622	5583660348	15.117	97.8692
MG289	20835523	5836826463	5731720159	15.5868	96.3314
MG28	20588117	5898149266	5784682237	15.7506	98.4285
MG290	16926771	4840193859	4766050685	12.9254	96.6637
MG291	17652291	5104512589	5034240771	13.6313	96.1424
MG292	18487472	5339443323	5263376675	14.2586	96.7258
MG293	18281280	5264332061	5190550726	14.058	98.1497
MG294	19218590	5489548763	5414103355	14.6595	98.3666
MG295	17886338	5116828589	5049763349	13.6641	97.9733
MG296	17678331	5093919782	5019453672	13.603	96.8062
MG297	18811234	5425464237	5341749849	14.4883	97.0217
MG298	59330657	17074612557	16822550196	45.5966	96.7927
MG29	20684277	5962253273	5849849892	15.9218	96.523
MG300	49386341	14243083086	14045142450	38.0352	97.9009
MG301	51238128	14762903050	14574467392	39.4233	96.5395
MG302	25838760	7298492641	7148244841	19.4901	98.4811
MG303	78489589	21812236282	21375169299	58.2481	98.9763
MG304	24439321	6958508843	6832332849	18.5822	98.9212
MG305	20880428	5788118652	5670074387	15.4568	98.8345
MG306	22103277	6246479915	6143816484	16.6808	97.033
MG307	22975069	6549129753	6426531802	17.489	98.2261
MG308	29859180	8406288519	8257098915	22.4484	97.4073
MG309	59284835	16810735356	16514623165	44.8919	96.4439
MG30	19627379	5643060393	5548694946	15.0694	97.3489
MG310	36817143	10498463073	10303526283	28.0354	98.9855
MG311	20264257	5761816922	5649296750	15.3865	98.9187
MG312	22846871	6529410057	6405771735	17.4363	97.7081
MG313	40091809	11465141373	11276529506	30.6169	98.4399
MG314	20365948	5858534304	5746458406	15.6448	96.6543
MG315	42887506	12203771157	11981733650	32.5893	98.1492
MG316	18844111	5325609890	5212966515	14.2217	97.8712
MG319	28934270	8324009617	8085605384	22.2287	97.3426
MG31	21830519	6258497600	6144702529	16.7129	98.8742
MG320	23766876	6791413609	6642202155	18.136	97.5969
MG321	28859101	8361631131	8200048479	22.3292	98.5925
MG322	20123039	5757807052	5594639631	15.3758	97.2108
MG323	22163013	6238446203	6083124580	16.6593	97.1851
MG324	30438016	8763312354	8607371031	23.4018	96.5998
MG325	19855383	5807422405	5624229210	15.5083	96.6201
MG326	22549119	6463472635	6203338954	17.2603	97.0604
MG327	20893673	5966968308	5813540902	15.9344	98.3436
MG328	19623493	5627485442	5525633652	15.0278	98.7511
MG329	20104729	5783183761	5665962665	15.4436	98.844
MG32	19613515	5654971251	5561238140	15.1012	98.4333
MG330	17342301	4978524854	4883267999	13.2948	97.2027
MG331	31817708	9095998948	8937568821	24.2902	97.6335
MG332	20552861	5908031506	5802950225	15.777	97.5786
MG333	21143933	5956510418	5818242565	15.9065	98.647
MG334	32630928	9332461326	9178150326	24.9217	97.0449
MG336	34206183	9762566541	9578763300	26.0703	96.0512
MG337	24121309	6864512513	6744520522	18.3312	97.1044
MG338	25730078	7422756029	7284311457	19.822	96.1551
MG339	22935180	6565514299	6438626892	17.5328	96.1361
MG33	18410641	5280537116	5180216184	14.1013	97.9777
MG340	26816978	7733705249	7532219129	20.6523	96.7087
MG341	18195139	5233849439	5133009961	13.9766	98.2045
MG342	64266121	18442264977	18095973902	49.2488	96.3085
MG343	31694581	9084601944	8926018468	24.2598	98.2915
MG344	28352804	8168754425	8021601896	21.8141	98.7042
MG345	23655312	6726799247	6555924345	17.9635	97.1339
MG346	25259728	7388940152	7166718069	19.7317	96.1486
MG347	24464109	6999040126	6876376761	18.6905	98.9294
MG348	25462273	7264113441	7048168278	19.3983	98.8468
MG349	25887720	7402706444	7246942080	19.7684	96.7945
MG34	19349168	5558618405	5464244397	14.8439	96.3166
MG350	21476796	6164658948	6024309357	16.4623	97.596
MG351	21374998	6129932004	5961012462	16.3696	98.2114
MG352	23508520	6757144684	6587830176	18.0445	98.1631
MG353	36282368	10332079079	10100044385	27.5911	96.6688
MG354	36140643	10406626346	10196527353	27.7902	96.7696
MG355	21867583	6229719208	6102727546	16.636	97.3621
MG356	23153262	6690046323	6588371053	17.8653	98.0419
MG357	32496609	9335653541	9197205360	24.9302	98.1325
MG358	21988923	6316750908	6205791902	16.8685	98.3408
MG359	34291696	9902777866	9747636087	26.4447	96.1513
MG35	19100305	5454313724	5354699899	14.5654	98.8854
MG360	25806771	7534656769	7394754529	20.1208	97.7472
MG362	26331661	7568038082	7440023885	20.2099	97.8971
MG363	21231052	6100362539	5942798765	16.2906	98.4586
MG364	23283166	6635876414	6504089862	17.7207	97.813
MG365	20087075	5776028944	5663717503	15.4245	98.8891
MG366	57886485	16598061404	16355629116	44.324	98.6456
MG367	28850220	8345894002	8221708507	22.2871	98.688
MG368	32229936	9305388541	9164334965	24.8494	98.4254
MG369	22811080	6545088966	6440433897	17.4782	97.0768
MG36	23520211	6755856530	6635274751	18.0411	98.7297
MG370	18893001	5439035983	5342217806	14.5246	96.4712
MG371	34881528	10050557000	9884006988	26.8393	96.8877
MG372	22781765	6539604780	6405366501	17.4636	98.9464
MG373	21926911	6204644895	6101241241	16.5691	97.0502
MG374	25650260	7365555344	7245291231	19.6692	96.8622
MG375	29421875	8444399333	8306068677	22.5502	96.514
MG376	17864159	5143671194	5050358762	13.7358	98.9225
MG377	17024241	4871422996	4764647038	13.0088	97.8357
MG378	33862756	9666263934	9523889929	25.8131	98.6026
MG379	22941613	6482019327	6358495283	17.3098	96.5625
MG37	17602946	5098287531	5009049873	13.6146	98.482
MG380	22817159	6417343703	6296415268	17.1371	98.1536
MG381	21020641	5901976706	5796911543	15.7608	97.9492
MG382	22537964	6350038185	6219273795	16.9573	96.4403
MG383	21878871	6257672536	6080767876	16.7107	98.8501
MG384	26148044	7475246516	7263513678	19.9621	97.8058
MG385	22291972	6381269317	6241694980	17.0407	96.61
MG386	25060123	7040166056	6905861992	18.8003	97.8252
MG387	29924146	8465983409	8299263315	22.6078	97.0009
MG388	19901611	5627146760	5520242571	15.0269	96.8451
MG389	17307062	4939537536	4840346077	13.1907	96.4395
MG38	18906202	5443613195	5357098088	14.5368	97.4215
MG390	24519570	6913794883	6784600608	18.4628	97.1318
MG392	21585905	6081423447	5953870285	16.24	96.9705
MG393	17118254	4875954277	4755407610	13.0209	97.0466
MG394	23001271	6508175968	6373356275	17.3796	98.1941
MG395	21110567	5945319915	5831146944	15.8766	97.5607
MG396	18904115	5337189961	5215249837	14.2526	96.0923
MG397	21686665	6002251483	5872574766	16.0286	96.4507
MG398	18239000	5276886178	5142301524	14.0916	97.5227
MG399	20703042	5878167474	5744616392	15.6972	96.4194
MG39	17312731	5047767543	4941598156	13.4797	97.7961
MG3	25102335	7305963445	7176497394	19.5101	98.9849
MG400	19511245	5511404257	5392294953	14.7178	97.349
MG401	18503092	5088821461	4992818886	13.5894	96.8193
MG402	21535296	5860357189	5742525686	15.6497	98.1286
MG405	18346710	5151273511	5053019994	13.7561	97.9812
MG406	20169773	5649258929	5534632108	15.086	97.8711
MG407	22072459	6239363989	6122393853	16.6618	97.2615
MG408	20180357	5733601166	5624768029	15.3112	97.874
MG409	24157495	6829224786	6701220090	18.237	97.0367
MG40	20989921	6064939978	5941039373	16.196	98.1306
MG410	28649669	8146421189	8000296502	21.7545	96.4062
MG411	19845486	5709776802	5492994329	15.2476	96.3293
MG412	27541513	7826596870	7677572070	20.9004	98.4389
MG413	19942961	5651777540	5517652804	15.0927	98.7098
MG414	21854384	6166270624	6054513756	16.4666	96.5012
MG415	21771859	5963946470	5833833095	15.9263	98.1103
MG416	21807314	6143854674	6035553641	16.4067	98.7105
MG417	20977892	6050242353	5953470081	16.1568	97.5365
MG418	20541239	5856773805	5749006675	15.6401	96.0089
MG419	22693616	6507435176	6308590614	17.3777	97.846
MG41	20384865	5866804109	5747709032	15.6669	97.3626
MG420	20680787	5872682868	5764323776	15.6826	96.0254
MG421	18892304	5366483001	5272895478	14.3308	97.389
MG422	19021154	5306877132	5207462103	14.1717	97.411
MG423	22164305	6315710661	6197665036	16.8657	96.707
MG425	22550396	6381560973	6265220169	17.0415	96.9155
MG426	34162276	9667783032	9498834710	25.8172	98.2416
MG427	24121882	6813543257	6684664437	18.1951	98.7383
MG428	19016472	5358070153	5251502302	14.3084	97.9463
MG429	70883789	19815462542	19416796971	52.9158	98.2649
MG42	20269221	5805562845	5712870894	15.5034	96.0631
MG430	27135194	7618824987	7479916193	20.3456	97.8272
MG431	24848416	7100210070	6969151016	18.9606	98.3294
MG432	30668560	8584818051	8433790501	22.9252	97.8452
MG434	21832825	6138440265	6025716558	16.3923	96.1719
MG436	26994523	7543747497	7404983809	20.1451	97.8621
MG437	22119238	6208607056	6094958212	16.5797	96.6593
MG439	20027270	5706167882	5605403615	15.2379	98.0018
MG43	20256995	5757838267	5655005152	15.3759	96.9394
MG440	19717275	5559318652	5451696605	14.8458	98.262
MG441	20770233	5907248571	5798058591	15.7749	97.5324
MG442	19349352	5506480724	5404101887	14.7047	98.2512
MG443	19990445	5643210105	5524177404	15.0698	98.5013
MG444	21785292	6104995295	5988344795	16.303	97.7536
MG445	19606198	5563143883	5454910052	14.856	96.3247
MG446	24453328	6849537479	6720912872	18.2912	97.759
MG447	21347500	6034130850	5924101237	16.1137	98.9846
MG449	20771437	5924989596	5812251140	15.8223	97.8063
MG44	20141863	5801443662	5692492546	15.4924	97.8771
MG450	22803727	6459630887	6347764795	17.25	97.3888
MG451	24634232	6910609729	6791692614	18.4543	97.1086
MG452	26311197	7393594007	7276901092	19.7441	98.69
MG453	18924487	5380008512	5226108800	14.3669	97.7402
MG454	20890064	5837205265	5717838339	15.5879	98.6653
MG455	18759656	5281044173	5190762524	14.1027	96.3376
MG456	17455669	4948724265	4864432621	13.2152	97.4351
MG457	20700695	5827104956	5706129949	15.5609	97.7699
MG458	19159201	5401700729	5294888052	14.4249	98.5122
MG459	20477067	5839050081	5700793085	15.5928	98.5506
MG45	21424494	6139951438	6020224581	16.3963	96.8804
MG460	20348534	5763611980	5616715855	15.3913	98.357
MG461	17346612	5022238819	4710193946	13.4115	98.1303
MG463	20581832	5822021998	5689036409	15.5473	98.3521
MG464	20272074	5791835442	5679708521	15.4667	98.7171
MG465	19959882	5701510756	5577494465	15.2255	97.1856
MG466	20498539	5776319843	5658045825	15.4253	97.3918
MG467	20673553	5821770797	5698611117	15.5466	97.0545
MG469	20724065	5764181337	5656805269	15.3929	97.3027
MG46	20701201	5949585605	5845323843	15.888	97.6836
MG470	19821178	5607084507	5491864073	14.9733	96.3884
MG471	22089312	6342958455	6181684810	16.9384	96.7539
MG472	21215769	5871123913	5741697016	15.6784	98.2239
MG473	24340315	6978295903	6833025208	18.6351	98.6565
MG474	23955418	6825656747	6643963324	18.2275	96.6624
MG475	19994262	5717667689	5610014842	15.2686	98.4584
MG476	24890758	7110853456	6978544011	18.9891	96.9855
MG477	19649922	5613792626	5506846515	14.9913	96.0537
MG479	25050264	7166794476	7025194337	19.1384	97.9399
MG47	20975772	6048876337	5938759079	16.1531	97.0772
MG480	18969760	5400523878	5242331437	14.4217	98.6642
MG481	21669207	6185341174	6024872708	16.5175	96.3147
MG482	17631886	5044964477	4915040292	13.4722	96.4669
MG483	19559030	5599704620	5372551064	14.9536	98.8053
MG484	21106485	6124555031	6021864188	16.3552	97.9412
MG485	18157142	5160989299	4975232104	13.7821	96.618
MG486	18612076	5184707026	5079801761	13.8454	98.8275
MG487	20663409	5880400255	5718027701	15.7032	96.2545
MG488	18682255	5371703798	5255572826	14.3448	97.9565
MG489	20103149	5758238314	5612837201	15.377	96.4714
MG48	18565713	5363738115	5271905459	14.3235	98.566
MG490	19829154	5624022652	5483656636	15.0186	98.8608
MG491	20632419	5805535174	5668946061	15.5033	96.6453
MG492	20116287	5713965312	5531760273	15.2588	98.6979
MG493	20333652	5777140784	5638471983	15.4275	97.0409
MG494	20182402	5727305179	5571619152	15.2944	96.3389
MG495	20644696	5868550220	5718398339	15.6716	98.34
MG496	16930776	4914482557	4690305972	13.1238	98.2867
MG497	19968593	5710966666	5534732532	15.2507	97.2159
MG499	18326328	5122665355	4995659285	13.6797	96.6706
MG49	21286937	6098229820	5994936332	16.2849	97.0839
MG4	23327392	6749214886	6630643789	18.0233	98.2071
MG500	20734898	5745365167	5567356005	15.3426	96.7051
MG501	19188698	5613034766	5498280518	14.9892	96.418
MG502	18506803	5201194360	5085753451	13.8894	98.3181
MG503	17084402	4904998894	4814706846	13.0985	97.0024
MG504	17778245	5106561247	5008638828	13.6367	98.5872
MG505	19244820	5466695799	5366586976	14.5984	96.4039
MG506	19426998	5581937678	5480620610	14.9062	96.6568
MG507	18660062	5363944677	5260213426	14.324	96.1764
MG508	20656618	5972536142	5869785163	15.9493	98.9393
MG509	19097113	5489850243	5387007304	14.6603	96.6288
MG50	27967549	8020929266	7886195611	21.4193	97.9555
MG510	20463384	5902835502	5791040798	15.7631	97.693
MG511	20989173	6031598675	5895635179	16.107	96.6856
MG512	20112056	5773569930	5671127299	15.4179	97.2433
MG513	17897361	5048349201	4929448901	13.4813	96.5523
MG514	19159097	5510875941	5412266485	14.7164	98.0183
MG515	18652779	5416084069	5309634881	14.4633	96.2373
MG516	18988725	5436962593	5337263692	14.519	97.6275
MG517	18770547	5359564457	5262676160	14.3124	97.9704
MG518	18049282	5213937638	5103055992	13.9235	98.3566
MG519	23491476	6752349432	6637188124	18.0317	97.0186
MG51	20768691	5873172534	5743432607	15.6839	96.1834
MG520	20359067	5930447573	5748747976	15.8369	96.4719
MG521	17901629	5114373272	5000675063	13.6576	96.4561
MG522	18416749	5311731721	5213433539	14.1846	96.7908
MG523	20514698	5928208261	5830327779	15.8309	96.3956
MG524	20528350	5894353179	5793974041	15.7405	98.1131
MG525	25429433	7246041175	7124752246	19.3501	97.3744
MG526	18110326	5217246180	5108931148	13.9323	96.6589
MG527	18012985	5157608975	5045650769	13.773	96.0362
MG528	23458653	6677989952	6551808988	17.8331	96.9363
MG529	17356076	4991774134	4900942098	13.3302	96.4106
MG52	22212188	6311499662	6182969761	16.8544	96.9226
MG530	17549849	5084714847	4996297917	13.5784	98.0343
MG531	17329441	4969694553	4880701172	13.2712	98.4954
MG532	19118816	5427676094	5309888503	14.4942	98.8032
MG533	19039708	5437531984	5334434814	14.5206	98.3473
MG534	20685443	5945783536	5822831139	15.8778	97.6245
MG536	26088182	7457673823	7289272183	19.9152	96.2059
MG537	18026309	5173233608	5070954164	13.8148	98.5001
MG538	19466834	5650056870	5549465256	15.0881	96.6028
MG539	17464146	5009583337	4896851859	13.3778	97.3421
MG53	18156605	5132371426	5029289073	13.7056	97.2004
MG540	21960483	6332134371	6185198481	16.9095	98.3243
MG541	16830492	4869759590	4771476265	13.0044	97.2399
MG542	18724897	5392433586	5292807454	14.4001	96.4655
MG543	19075270	5433207102	5332717408	14.509	97.3087
MG544	18151195	5205869417	5102191594	13.9019	98.0284
MG545	17932090	5188128809	5089100061	13.8545	96.1987
MG546	23925488	6904743279	6771539546	18.4386	98.4065
MG547	25025235	7224159822	7097637162	19.2916	97.2693
MG548	19005677	5502824657	5395222018	14.6949	98.8703
MG549	19368552	5512947292	5409516044	14.722	96.6227
MG54	21723376	6088666636	5985191749	16.2594	98.0666
MG550	24445348	7077701748	6941432260	18.9005	98.0453
MG551	20163971	5729076826	5609598288	15.2991	96.8951
MG552	18876692	5345845627	5221929848	14.2757	97.0998
MG553	19027835	5401638347	5289638567	14.4247	97.798
MG554	20908034	5943798485	5819349763	15.8725	96.1788
MG556	18575064	5293503351	5182757419	14.1359	96.2639
MG557	20194071	5687407011	5573178484	15.1878	97.2045
MG558	20272456	5734783460	5616681994	15.3143	97.5226
MG559	27176951	7806874748	7627606118	20.8477	96.8489
MG55	25170144	7153270686	7000332072	19.1023	97.8937
MG560	31462709	8877816086	8667436892	23.7076	98.283
MG561	22015341	6325059482	6165472513	16.8906	97.701
MG562	22429427	6373175728	6244818413	17.0191	98.6938
MG563	21161578	6053785499	5929461740	16.1662	98.1719
MG564	19035259	5419263410	5310875304	14.4718	97.3171
MG565	18570571	5409639740	5268617923	14.4461	96.1811
MG566	21286513	6060903489	5938250089	16.1852	97.8648
MG567	22453653	6390104449	6262947224	17.0643	98.2119
MG568	22820400	6478710938	6262785154	17.301	98.6076
MG569	23182331	6600361433	6466915398	17.6258	98.5326
MG56	18714376	5292855258	5174330982	14.1342	97.0409
MG570	23262673	6649048274	6514995107	17.7558	96.1212
MG571	22010129	6171516838	6028914025	16.4806	97.3215
MG572	22061400	6294331183	6163232520	16.8086	96.5554
MG573	28526320	8244178222	7935229129	22.0155	96.8172
MG574	18492136	5300630023	5189669215	14.155	96.4954
MG575	29167302	8357655763	8178794585	22.3186	98.3206
MG576	20384573	5845702926	5715978925	15.6106	98.5297
MG577	20303387	5789392487	5664055359	15.4602	97.8572
MG578	19488353	5574398270	5456859731	14.8861	98.4102
MG579	18606864	5305719745	5196142313	14.1686	98.8808
MG57	17646562	4986949325	4880116337	13.3173	98.7339
MG580	19173231	5477872791	5361502824	14.6283	96.7359
MG581	25456857	7331579697	7154968705	19.5785	96.4272
MG582	21205909	6044898802	5924924556	16.1425	96.3372
MG583	29112625	8298426120	8085809492	22.1604	96.7116
MG584	21135913	6036345311	5905406392	16.1196	97.3001
MG587	19654710	5617624637	5501717556	15.0015	98.8676
MG588	18868084	5414947271	5293314526	14.4602	96.2444
MG589	18494537	5301078543	5179754447	14.1562	96.6649
MG58	20993825	5904269223	5765552591	15.7669	98.875
MG590	19246645	5489823663	5366531116	14.6602	97.1095
MG591	18549125	5322270952	5200214621	14.2128	96.2814
MG592	19118973	5496517864	5378094313	14.6781	98.5204
MG593	17721853	5055575344	4942970098	13.5006	96.4596
MG594	18105412	5205806726	5083282067	13.9018	98.5558
MG595	19280442	5565654939	5444695960	14.8627	97.7002
MG596	19486219	5613529442	5485047554	14.9905	98.0756
MG597	19590212	5629753536	5510406263	15.0339	97.4848
MG598	17451376	4924725464	4823740130	13.1511	97.1129
MG599	23654979	6682777383	6541212572	17.8459	97.2865
MG59	20743142	5881091987	5704355309	15.7051	96.6151
MG5	20799618	6055518979	5949719054	16.1709	98.236
MG601	20080044	5705997682	5596451394	15.2375	98.9642
MG602	18875267	5386621106	5267776827	14.3846	98.6431
MG603	20194800	5689210970	5581572354	15.1927	96.795
MG604	18388761	5165449104	5067885914	13.794	98.5456
MG605	20797874	5859908431	5754301916	15.6485	97.0743
MG606	19959060	5631845340	5526636106	15.0395	97.5389
MG607	19846220	5625578385	5519545859	15.0227	96.3324
MG608	19133977	5413305626	5317856640	14.4559	97.4997
MG609	19982977	5653448734	5552234842	15.0972	98.6191
MG60	19913622	5642599239	5538336486	15.0682	96.8634
MG610	29317921	8329310507	8171441090	22.2429	96.4345
MG611	18297427	5242362248	5125996863	13.9994	98.5105
MG612	18635278	5284336764	5187067770	14.1115	96.0185
MG613	19530454	5435423882	5317660514	14.5149	98.1371
MG614	19515217	5531657301	5429681671	14.7719	96.0504
MG616	20028783	5684421772	5578893908	15.1799	97.481
MG617	19466612	5515033652	5413884032	14.7275	97.8715
MG618	19123660	5419639175	5300328971	14.4728	96.8185
MG619	19604366	5571425157	5470531372	14.8781	96.8029
MG61	21583076	6131125299	6004095242	16.3728	97.9141
MG620	19672530	5537877064	5430743483	14.7885	97.5186
MG621	19380304	5536554257	5433203876	14.785	98.2472
MG622	19353697	5525440625	5422462994	14.7553	98.1983
MG623	19867790	5649503892	5541687377	15.0866	97.4793
MG624	23423744	6696353460	6576057340	17.8822	97.6768
MG625	18531684	5236428510	5143448823	13.9835	98.9124
MG626	19749498	5533620187	5431059171	14.7772	98.6885
MG627	20070643	5637384283	5513811490	15.0543	98.8631
MG628	19574569	5555437736	5449742101	14.8354	98.2146
MG629	19145228	5456436932	5357530363	14.571	96.0921
MG62	23839785	6797559780	6657419005	18.1524	96.2054
MG630	18289904	5182504769	5080271051	13.8395	97.4057
MG631	19727650	5557037037	5438911141	14.8397	98.5461
MG632	18786847	5304824269	5210377276	14.1662	96.9968
MG633	18862218	5344190305	5235766560	14.2713	96.2671
MG634	19648849	5567831424	5457510452	14.8685	97.518
MG635	17787977	5072730351	4978042603	13.5464	97.6188
MG636	18323952	5259533755	5159222586	14.0452	98.4735
MG638	24210515	6860789652	6732788306	18.3213	96.5552
MG63	20062099	5737881547	5623154420	15.3226	96.8313
MG640	29544329	8394740027	8233268013	22.4176	96.919
MG642	27255975	7731729102	7576256418	20.6471	98.0343
MG643	27798995	7876074765	7686365490	21.0325	97.1767
MG644	20318475	5798327661	5675871335	15.484	96.283
MG645	20919960	5935000435	5824274630	15.849	96.3446
MG648	25854168	7469808101	7346321017	19.9476	97.0946
MG649	28078651	8008441252	7859076512	21.386	98.8039
MG64	20680645	5862162391	5751596728	15.6545	98.6082
MG650	32187826	9146607876	8955714341	24.4254	98.9242
MG651	20523995	5834946343	5738694737	15.5818	97.3833
MG653	20707046	5855311327	5750060256	15.6362	97.3983
MG654	18445960	5171257441	5059834713	13.8095	96.8865
MG657	28051771	7935210084	7797344410	21.1904	98.109
MG659	20412654	5848785923	5748433076	15.6188	98.9563
MG660	20705649	5873569837	5767755776	15.685	98.5899
MG661	20572343	5817993191	5714164960	15.5366	98.2086
MG662	25561239	7243602346	7117734933	19.3435	96.6442
MG663	19120629	5442879340	5346373299	14.5348	96.1981
MG664	18248233	5241859979	5141777208	13.998	98.3946
MG667	17538600	4933371972	4845424209	13.1742	98.4719
MG669	20597168	5798688167	5697414064	15.485	98.728
MG66	20690908	5863143931	5709872405	15.6571	98.0409
MG670	24883513	7124663488	7000557729	19.0259	97.3131
MG671	19390591	5435094473	5340749619	14.5141	96.2748
MG672	19039005	5346747733	5241408687	14.2781	96.88
MG675	32298158	9103139612	8945615966	24.3093	96.1821
MG676	20580729	5806386098	5699949037	15.5056	96.887
MG678	20251441	5661100070	5559078362	15.1176	97.6111
MG679	19239043	5412422818	5314714471	14.4535	98.9882
MG67	19522952	5521264142	5416740794	14.7442	96.1542
MG681	20650120	5818943495	5717621645	15.5391	96.4968
MG682	20313034	5711055946	5605636037	15.251	97.8699
MG683	20711598	5845972780	5747506584	15.6113	97.725
MG684	18622357	5395990751	5321370724	14.4096	96.9329
MG685	20103052	5844174440	5608543869	15.6065	98.1934
MG686	21337606	6041997202	5933805841	16.1347	96.1351
MG687	21066629	5979431653	5874558189	15.9677	96.3525
MG688	19363920	5516978347	5418669981	14.7327	98.397
MG689	20802646	5852271724	5746649247	15.6281	98.0991
MG68	21913461	6112165513	5988111983	16.3221	97.898
MG690	20818234	5874814949	5761314991	15.6883	97.6177
MG691	20309146	5724769607	5622558666	15.2876	97.0746
MG692	17680519	5117337905	4978990319	13.6655	97.3993
MG693	20287973	5761962594	5660855502	15.3869	96.1026
MG694	20411611	5719972259	5614608671	15.2748	97.6665
MG695	20595803	5808851780	5694939456	15.5121	96.709
MG696	20563102	5795085102	5691744065	15.4754	97.7628
MG697	20859122	5883815885	5777803570	15.7123	96.2962
MG698	20800726	5909771064	5806957074	15.7816	97.5008
MG699	18000675	5214480014	5047784132	13.9249	97.4769
MG69	21520492	6060405641	5939715437	16.1839	98.4275
MG700	17833582	4965323125	4856132482	13.2596	97.5563
MG701	21713118	5975568770	5840861673	15.9574	98.529
MG702	20523926	5980840400	5807152739	15.9714	98.7826
MG703	21423162	6081179305	5817550507	16.2394	98.0477
MG704	21474677	6185459207	6039326158	16.5178	98.3039
MG705	21167407	6111933820	5945073671	16.3215	98.1646
MG706	21532639	6204263973	6013590153	16.5681	97.1075
MG707	17333949	4990185745	4876202900	13.326	97.0063
MG708	21617296	6230718864	6079414444	16.6387	97.5687
MG709	22062694	6294152530	6159682402	16.8081	96.7614
MG70	19239444	5354874171	5252647487	14.2998	97.4021
MG710	15794031	4546541191	4266343083	12.1412	98.1611
MG711	18215108	5281630082	5171984428	14.1042	96.5544
MG712	20857560	6032171231	5854822256	16.1085	96.7158
MG714	21195700	6013506363	5859147452	16.0587	97.4555
MG715	21491597	6167891741	6007827394	16.4709	96.3768
MG716	21484148	6257082558	6082065178	16.7091	98.6073
MG717	22595423	6532871925	6356510972	17.4456	96.5775
MG718	17671761	5132392418	4897105278	13.7057	96.2125
MG719	18027347	5288060774	5033507170	14.1214	98.6407
MG71	21128950	5967784990	5828268113	15.9366	96.1737
MG720	21209790	6128345961	5970663816	16.3653	98.96
MG721	21191656	6133215456	5952671908	16.3783	97.914
MG722	20996659	6017935593	5851325904	16.0705	98.2126
MG723	22313909	6451274347	6292616033	17.2277	97.4026
MG724	21432708	6176946380	6004870755	16.4951	98.3516
MG725	17793899	5148962686	5021540734	13.75	98.3766
MG726	44199285	12782661615	12513447930	34.1352	96.7119
MG727	21380259	6181302079	6047002753	16.5067	98.0527
MG728	22227887	6393300802	6220508929	17.0729	96.4482
MG729	22126386	6367289916	6215286363	17.0034	96.1765
MG72	22628984	6499459543	6387974517	17.3564	96.4482
MG730	22917410	6597386061	6441896719	17.6179	98.3443
MG732	18628794	5397088692	5286799367	14.4126	96.3932
MG733	22342305	6430655742	6265956662	17.1726	97.8646
MG734	21979483	6346235891	6182035521	16.9472	98.8152
MG735	22383867	6486865861	6305353783	17.3227	97.9732
MG736	19738722	5711110045	5565142854	15.2511	96.9039
MG737	19239806	5562518172	5441203999	14.8543	98.6613
MG738	22601225	6525577865	6336520616	17.4261	98.3843
MG739	21503162	6168723095	5977551685	16.4732	96.6054
MG740	21129059	6086254845	5918298837	16.2529	96.3938
MG741	21487557	6203293772	6061595814	16.5655	97.9714
MG742	23051459	6666276924	6519426385	17.8018	97.3741
MG743	18409484	5334446333	5176643887	14.2453	96.9762
MG744	21894738	6325810704	6174200514	16.8926	97.6134
MG745	19247668	5546048246	5435756425	14.8103	98.7254
MG747	20734985	6039711890	5842614317	16.1286	98.9129
MG748	22289468	6484022595	6302310025	17.3151	98.0246
MG749	20782604	6013766912	5868160602	16.0594	96.8069
MG74	23418228	6601219159	6482649501	17.6281	97.8141
MG750	18120512	5227132325	5083527209	13.9587	96.1733
MG751	19765980	5759173310	5572559702	15.3795	98.5268
MG752	20774395	6007099196	5839221084	16.0416	98.7235
MG754	20616436	5977773890	5821726948	15.9632	97.4997
MG755	20625603	5944282751	5775861731	15.8738	96.805
MG756	20189489	5826001936	5658193447	15.5579	98.6323
MG757	21162293	6105209710	5933191401	16.3035	97.9805
MG758	18674242	5416305950	5265670218	14.4639	96.4362
MG759	19139796	5541087021	5368590407	14.7971	96.1041
MG75	21016803	5950050808	5821409018	15.8892	97.2404
MG760	17730705	5065019688	4954735997	13.5258	96.2146
MG761	17433109	5028198753	4902388535	13.4275	96.1432
MG762	17377522	5022690161	4887753661	13.4128	98.11
MG763	19307831	5594823670	5449337798	14.9406	96.2716
MG764	20387507	5916585858	5755164352	15.7998	97.3457
MG765	19788023	5714939355	5566452525	15.2614	97.1628
MG766	20123014	5819431025	5650018269	15.5404	98.1262
MG767	20200536	5818927573	5620761871	15.5391	96.64
MG768	20654085	5950251849	5792635269	15.8897	98.6921
MG770	20604190	5949395993	5758550348	15.8875	96.0954
MG771	20650770	5897947860	5735485190	15.7501	97.0601
MG772	22881637	6632187127	6445843055	17.7108	97.7654
MG773	17812241	5154102263	4984158181	13.7637	98.0836
MG778	20713634	5990594180	5829246358	15.9975	97.706
MG779	20364703	5847089094	5694110619	15.6143	96.8484
MG77	20425546	5784762308	5662034237	15.4478	97.757
MG780	20667208	5967857695	5806604376	15.9368	98.039
MG781	20499139	5899700127	5699534742	15.7547	96.2222
MG782	18316516	5293513578	5126522904	14.136	97.4135
MG783	17558639	5091218155	4929858770	13.5958	97.8786
MG784	19185894	5538354817	5299733682	14.7898	97.3831
MG785	17523881	4994180994	4867988966	13.3366	97.3491
MG787	20054042	5702616811	5549179279	15.2285	98.2187
MG788	19304290	5568073213	5404379065	14.8692	98.022
MG789	17077486	4937447668	4800822049	13.1851	97.6034
MG78	20768194	5853061571	5711706396	15.6302	98.4941
MG790	20119679	5825049318	5651330534	15.5554	96.9881
MG791	19546578	5632326543	5463455136	15.0407	97.1004
MG792	24836299	7149275862	6942736013	19.0917	97.1958
MG793	19454098	5596796809	5399121884	14.9459	98.8042
MG796	20090127	5788877753	5612446116	15.4588	97.0793
MG797	17066661	4975156279	4733940260	13.2858	96.9783
MG798	20317016	5875859615	5667446671	15.6911	96.8139
MG799	20151560	5866393745	5636178110	15.6658	96.866
MG79	20137976	5725962082	5583438572	15.2908	98.6209
MG7	26321828	7554340949	7441375578	20.1734	97.4159
MG800	20512113	5969570473	5785185791	15.9413	98.7651
MG801	20935275	5965300783	5810636293	15.9299	97.0525
MG802	20881755	5851099932	5696731830	15.625	98.0387
MG803	19445256	5654916214	5500069663	15.1011	96.3695
MG804	18881820	5520362417	5363793155	14.7418	98.735
MG805	18884022	5529884211	5392032710	14.7672	98.5865
MG806	16666991	4885539848	4726774372	13.0465	98.8978
MG807	24673024	7164198206	6942423292	19.1315	96.4714
MG80	20821224	5878880348	5718658741	15.6992	96.3423
MG810	17082715	4991953527	4861734134	13.3307	96.2582
MG811	18195513	5228208395	5110263085	13.9616	98.9607
MG812	17503514	5124321065	4971425829	13.6842	96.5194
MG813	19381142	5670102043	5541579124	15.1416	97.1643
MG814	20002331	5790334886	5627873242	15.4627	97.1859
MG815	17571708	5157221577	5004341281	13.772	97.1332
MG816	21260688	6249872928	6002446342	16.6899	98.2817
MG817	21601057	6290454568	6135473063	16.7982	97.5176
MG818	23154067	6743060835	6586256292	18.0069	97.7812
MG819	21963833	6433335110	6259749182	17.1798	96.1003
MG81	20396183	5756208683	5629653291	15.3716	98.7246
MG820	22762994	6618551715	6480155433	17.6744	96.9729
MG821	20951576	6125904578	5986492437	16.3588	98.0862
MG822	22630663	6667226300	6489527788	17.8044	96.4444
MG823	25695374	7504516249	7341758787	20.0403	97.367
MG824	26728324	7802860181	7636648421	20.837	98.2561
MG827	24900060	7235305230	7111932256	19.3214	97.913
MG828	19348597	5651938514	5545842176	15.0931	98.8497
MG829	20548440	6024205795	5884369754	16.0872	97.1843
MG82	23648120	6678935849	6549262829	17.8356	97.0699
MG830	17034178	4994217745	4898429123	13.3367	98.3073
MG831	33535425	9778426386	9550072438	26.1126	96.0608
MG832	19264071	5536503619	5435109934	14.7849	98.5971
MG833	24785356	7247470636	7024947903	19.3539	98.6758
MG834	29460314	8591075279	8435888368	22.9419	97.7781
MG835	30757555	9000268484	8838815873	24.0346	97.6003
MG836	24103005	7051399285	6903641089	18.8303	96.0493
MG837	28926013	8295955348	8097076787	22.1538	98.2484
MG838	19920506	5829256393	5688022861	15.5666	98.9812
MG839	28828696	8275319554	8104343979	22.0987	98.8563
MG83	18957707	5336681872	5232504808	14.2512	96.6118
MG840	29006652	8454630774	8238796671	22.5775	97.7967
MG841	21259701	6239801297	5938994884	16.663	98.1548
MG842	20903192	6061431369	5895626200	16.1866	97.1348
MG843	18507412	5402493646	5301363634	14.427	98.6154
MG844	18415829	5384255561	5269624899	14.3783	96.4687
MG845	16480001	4804060771	4612991214	12.8289	96.8578
MG846	19218337	5608966256	5479126254	14.9784	97.244
MG847	23869363	6801833078	6684577509	18.1638	97.2627
MG848	18725321	5495125927	5337188901	14.6744	96.7011
MG849	25256520	7379338935	7197180007	19.706	97.7361
MG84	18762200	5172464843	5078812080	13.8127	98.1651
MG850	24742683	7182918982	7031163170	19.1815	97.5108
MG851	20494628	6042273021	5800372034	16.1355	97.9294
MG852	20028301	5869166329	5708868541	15.6732	96.3887
MG853	19332908	5635353436	5433196631	15.0488	97.88
MG854	19004662	5471619517	5336440041	14.6116	96.4719
MG856	21118785	6124877422	5963729548	16.3561	96.2928
MG857	22819984	6550097977	6407389794	17.4916	97.6268
MG858	22345969	6464819450	6257181655	17.2639	98.2025
MG85	20702486	5863121531	5725636107	15.6571	98.3828
MG860	27856086	8111374949	7883152648	21.6609	96.9893
MG861	24445442	6982221147	6782752502	18.6455	96.257
MG862	21389010	6153303932	5679286890	16.432	98.6957
MG863	17847630	5229104776	4972106674	13.964	98.4944
MG864	20133414	5774108395	5618250181	15.4194	96.4545
MG865	28907303	8387043512	8179210911	22.397	96.8263
MG866	20436905	5927708227	5751473419	15.8295	97.1243
MG867	20758485	6032499519	5901101542	16.1094	96.2317
MG868	20198356	5854736305	5696776304	15.6347	97.2761
MG869	17509661	5065203207	4887997623	13.5263	98.3406
MG86	20843140	5952909010	5821929253	15.8968	97.8084
MG870	17242326	5022353619	4909037249	13.4119	97.4706
MG871	22613515	6317066596	6142057664	16.8693	98.2945
MG872	20082106	5865836328	5572091292	15.6643	98.0981
MG873	18798259	5393804104	5277464829	14.4038	98.8488
MG874	17842387	5050943127	4924160545	13.4882	97.5021
MG875	23813949	6945704491	6710953783	18.548	98.7374
MG876	28236951	7971129932	7768106500	21.2864	97.2205
MG877	40284925	11724047080	11483553746	31.3083	97.7952
MG878	18405981	5332296255	5201143171	14.2395	96.4669
MG879	21146253	6123630803	5925525707	16.3527	97.3951
MG87	19330400	5422944539	5308494933	14.4816	96.7437
MG880	15630774	4535130115	4301528194	12.1108	97.4879
MG881	20534493	5983426584	5767818502	15.9783	97.3548
MG882	20828646	6042051576	5841229671	16.1349	98.0526
MG883	21144218	6082545843	5879015079	16.243	96.5036
MG884	20658962	5951627815	5803384710	15.8934	98.8221
MG885	21269345	6126974633	5969842906	16.3617	96.9119
MG886	20662595	5922019307	5776113836	15.8144	98.9869
MG887	18122660	5192888227	5053425294	13.8673	96.6879
MG888	23254226	6702875119	6491138402	17.8996	98.6841
MG889	21772032	6293308103	6111315217	16.8059	96.33
MG88	20336930	5727052371	5603263411	15.2937	98.8184
MG890	23187805	6693256899	6481266233	17.8739	98.5863
MG891	18648171	5450804677	5288612278	14.556	98.1008
MG892	21221579	6111927947	5943096275	16.3215	96.4104
MG894	23933007	6835130607	6590472382	18.2528	96.3954
MG895	23660294	6802798787	6577426873	18.1664	98.9128
MG896	17578424	5065612474	4908981401	13.5274	98.1692
MG897	17857668	5105746225	4962790359	13.6345	96.5613
MG898	19583917	5716976526	5526134750	15.2668	96.9617
MG89	21378203	6031395569	5890931221	16.1064	96.1203
MG900	23175983	6641575264	6424489588	17.7359	97.9732
MG901	24485359	6834984446	6657685466	18.2524	96.896
MG903	20646284	5864793590	5704342448	15.6615	98.3882
MG904	19361101	5531906227	5371354112	14.7726	96.354
MG905	21677026	6122333342	5977855423	16.3493	97.1734
MG906	16545208	4795533797	4559394121	12.8061	98.2819
MG907	18663395	5337190418	5171087837	14.2526	96.4152
MG908	20269394	5722638204	5541898188	15.2819	98.0038
MG909	19376449	5512229080	5334227175	14.72	97.5137
MG90	22851680	6453219428	6313523568	17.2329	98.5045
MG910	24524378	6974769507	6802420862	18.6256	98.7566
MG911	19922182	5594512710	5457682770	14.9398	97.0326
MG912	26321331	7423125327	7209193743	19.823	97.038
MG913	66182281	19179304131	18708894333	51.217	97.3578
MG914	25709748	7404154304	7195913699	19.7723	97.1818
MG915	20198985	5841259640	5682210800	15.5987	98.5846
MG916	18954315	5477466308	5381992435	14.6272	96.9423
MG917	20616711	5901568306	5723979233	15.7597	96.0373
MG918	20858634	6006533993	5834560665	16.04	96.3079
MG919	18018501	4973890560	4812728412	13.2824	97.9338
MG91	22854554	6518273546	6377304704	17.4066	97.3784
MG920	18520487	5314139358	5173072515	14.191	98.7975
MG921	19428869	5456836949	5302012025	14.5721	96.3654
MG922	20915377	5930025391	5744883540	15.8357	97.1391
MG923	18741257	5247557671	5101766708	14.0132	97.4928
MG924	23820397	6811018072	6627122439	18.1884	97.9679
MG925	20894000	5974491183	5788334557	15.9545	96.5041
MG926	22614645	6500496372	6294112009	17.3591	98.1204
MG927	33087220	9399808079	9073271930	25.1015	98.7192
MG928	19066078	5483849323	5349175949	14.6442	98.8584
MG929	20856555	5988268570	5818821092	15.9913	97.4843
MG930	20164359	5839420651	5703488303	15.5938	97.8616
MG931	20759949	5963874736	5786190248	15.9261	98.0413
MG933	21813969	6208064485	6067093835	16.5782	98.0115
MG934	20584900	5871252774	5734948065	15.6788	98.8437
MG935	20977324	5967765430	5807808625	15.9365	96.2982
MG938	22947965	6595382999	6420446327	17.6125	97.6856
MG939	20741417	5986182918	5797265096	15.9857	98.5574
MG93	21639518	6091984416	5935457759	16.2682	96.0834
MG940	18917169	5437647741	5178256041	14.5209	97.556
MG941	24283862	6901073863	6692116369	18.4288	96.9191
MG942	18306215	5286196005	5158377541	14.1164	97.4932
MG943	19414343	5549027021	5399608110	14.8183	96.9723
MG944	17265560	5041055435	4812260852	13.4618	97.3433
MG945	21065091	6064426919	5884322248	16.1946	96.1077
MG947	23125739	6568101710	6335477753	17.5397	97.8866
MG948	21325243	6155065777	5965939815	16.4367	97.505
MG949	20145973	5760191309	5605971571	15.3822	96.7993
MG951	20001884	5798002636	5580736289	15.4832	96.0452
MG952	20483933	5853286324	5652945633	15.6308	98.6381
MG953	20087420	5782437990	5566532187	15.4416	96.3172
MG954	19755857	5518757274	5367745458	14.7375	97.6185
MG955	20236073	5762638346	5590295853	15.3887	97.5959
MG956	21028385	5960427782	5827998402	15.9169	98.5988
MG957	19915818	5713880138	5510007567	15.2585	96.9
MG958	18622911	5373770700	5185665531	14.3503	96.6329
MG959	20032448	5777881865	5542880835	15.4294	98.0854
MG95	23501071	6705497654	6547728632	17.9066	97.0013
MG960	18399281	5270271584	5105227409	14.0739	98.8308
MG961	20600977	5951323981	5743498639	15.8926	97.5995
MG962	17141497	4942835229	4576533722	13.1995	96.5378
MG963	20737342	5990464848	5726532706	15.9971	96.3713
MG966	20575006	5907925275	5736715031	15.7767	96.1661
MG967	20044801	5775390509	5647135548	15.4228	96.4248
MG968	20004049	5738269659	5575376901	15.3237	98.705
MG969	21655513	6073614312	5843553739	16.2192	97.5402
MG96	25111239	7175999634	7019547891	19.163	96.1981
MG970	19313596	5602585787	5463541209	14.9613	97.0516
MG971	19691603	5683326431	5506848434	15.1769	98.9939
MG972	24026504	6868533123	6582115273	18.342	98.0348
MG974	20142789	5717379186	5552929102	15.2679	98.8637
MG976	21393471	5952157071	5774383033	15.8948	98.215
MG977	20476217	5867826003	5733729697	15.6696	98.0217
MG978	19557249	5555366034	5412252447	14.8352	96.896
MG979	18865283	5340671443	5178888918	14.2619	97.2335
MG97	22493150	6474762685	6313723831	17.2904	96.3389
MG980	17117904	4926162649	4688886542	13.155	97.4648
MG982	20339220	5493818091	5301521976	14.6709	96.1926
MG983	21585083	5836380029	5635344477	15.5857	98.9632
MG984	19368889	5375767165	5235835788	14.3556	97.3295
MG987	19616291	5524945287	5353677064	14.754	98.4898
MG988	19502047	5465096565	5291254551	14.5942	97.1168
MG989	21490085	6091275120	5914409559	16.2663	98.3921
MG98	23462989	6792278788	6618415697	18.1383	97.9135
MG991	22247729	6312112869	6051254137	16.8561	96.2658
MG992	23786434	6785738849	6585876812	18.1209	97.5068
MG996	19348410	5368821832	5176890315	14.3371	97.3239
MG997	20622786	5733176075	5545427699	15.3101	98.1364
MG998	45465363	11585321572	11174515568	30.9378	98.6202
MG999	22268999	6185861079	5990772817	16.5189	97.7241
MG99	23430252	6691600630	6489878665	17.8695	96.9213
MG9	21214567	6170546993	6075706948	16.478	98.6768

## Sheet: TableS5
Table S5 Heterozygosity rate for offspring
taxa	HOM_CT	HET_CT	RATE
MG1	2147261	37334	0.0170897
MG10	2089729	94866	0.043425
MG100	2092211	92384	0.0422888
MG1000	2160241	24354	0.0111481
MG1001	2154400	30195	0.0138218
MG1003	2174851	9744	0.00446032
MG1004	2024318	160277	0.0733669
MG1005	2164255	20340	0.00931065
MG1006	2158975	25620	0.0117276
MG1007	2173368	11227	0.00513917
MG1008	2151974	32621	0.0149323
MG1009	2158566	26029	0.0119148
MG101	2146216	38379	0.017568
MG1010	2039042	145553	0.066627
MG1011	2163680	20915	0.00957386
MG1013	2162073	22522	0.0103095
MG1014	2166440	18155	0.00831046
MG1015	2098085	86510	0.0396
MG1016	2170633	13962	0.00639112
MG1018	2171798	12797	0.00585784
MG1019	2174658	9937	0.00454867
MG102	2137239	47356	0.0216772
MG1020	2037101	147494	0.0675155
MG1021	2122999	61596	0.0281956
MG1022	2121085	63510	0.0290718
MG1023	2152137	32458	0.0148577
MG1024	2136006	48589	0.0222417
MG1025	2160471	24124	0.0110428
MG1026	2134538	50057	0.0229136
MG1027	2168142	16453	0.00753137
MG1028	2080969	103626	0.0474349
MG1029	2161127	23468	0.0107425
MG103	2138589	46006	0.0210593
MG1030	2135150	49445	0.0226335
MG1031	2145500	39095	0.0178958
MG1032	2150385	34210	0.0156597
MG1035	2161638	22957	0.0105086
MG1036	2152679	31916	0.0146096
MG1037	2147087	37508	0.0171693
MG1038	2126056	58539	0.0267963
MG1039	2150496	34099	0.0156088
MG104	2146672	37923	0.0173593
MG1040	2160268	24327	0.0111357
MG1043	2143815	40780	0.0186671
MG1044	2160389	24206	0.0110803
MG1045	2158639	25956	0.0118814
MG1046	2136564	48031	0.0219862
MG1047	2159818	24777	0.0113417
MG1048	2164317	20278	0.00928227
MG105	2149257	35338	0.016176
MG1050	2172338	12257	0.00561065
MG1052	2161275	23320	0.0106747
MG1053	2169010	15585	0.00713405
MG1054	2175285	9310	0.00426166
MG1055	2172890	11705	0.00535797
MG1056	2151017	33578	0.0153704
MG1057	2134065	50530	0.0231301
MG1058	2163723	20872	0.00955417
MG1059	2156643	27952	0.012795
MG106	2141531	43064	0.0197126
MG1060	2149477	35118	0.0160753
MG1061	2161555	23040	0.0105466
MG1062	2167914	16681	0.00763574
MG1063	2171445	13150	0.00601942
MG1064	2142941	41654	0.0190671
MG1065	2137490	47105	0.0215623
MG1066	2156516	28079	0.0128532
MG1067	2171024	13571	0.00621214
MG1068	2160353	24242	0.0110968
MG107	2155412	29183	0.0133585
MG1070	2162970	21625	0.00989886
MG1072	2120754	63841	0.0292233
MG1073	2151196	33399	0.0152884
MG1074	2164870	19725	0.00902913
MG1075	2173635	10960	0.00501695
MG1076	2175023	9572	0.00438159
MG1077	2151704	32891	0.0150559
MG1079	2174852	9743	0.00445987
MG108	2129328	55267	0.0252985
MG1080	2144727	39868	0.0182496
MG1081	2062128	122467	0.0560594
MG1082	2163957	20638	0.00944706
MG1083	2168907	15688	0.00718119
MG1085	2085456	99139	0.045381
MG1087	2159282	25313	0.011587
MG1088	2151252	33343	0.0152628
MG109	2121388	63207	0.0289331
MG1090	2167055	17540	0.00802895
MG1091	2175227	9368	0.00428821
MG1092	2116037	68558	0.0313825
MG1093	2102786	81809	0.0374481
MG1094	2156298	28297	0.012953
MG1095	2132084	52511	0.0240369
MG1097	2147624	36971	0.0169235
MG1098	2156720	27875	0.0127598
MG11	2161490	23105	0.0105763
MG110	2130209	54386	0.0248952
MG1101	2165626	18969	0.00868307
MG1102	2158924	25671	0.0117509
MG1103	2147678	36917	0.0168988
MG1104	2175734	8861	0.00405613
MG1105	2165552	19043	0.00871695
MG1106	2165867	18728	0.00857276
MG1107	2176502	8093	0.00370458
MG1108	2163476	21119	0.00966724
MG111	2155979	28616	0.013099
MG1110	2137942	46653	0.0213554
MG1111	2053137	131458	0.060175
MG1112	2034333	150262	0.0687825
MG1113	2155215	29380	0.0134487
MG1114	2132084	52511	0.0240369
MG1116	2173629	10966	0.00501969
MG1117	2178930	5665	0.00259316
MG1118	2081127	103468	0.0473626
MG1119	2097613	86982	0.0398161
MG112	2137439	47156	0.0215857
MG1120	2011006	173589	0.0794605
MG1122	2138974	45621	0.020883
MG1124	2115758	68837	0.0315102
MG1125	2148660	35935	0.0164493
MG1126	2174716	9879	0.00452212
MG1127	2161850	22745	0.0104115
MG1128	2039434	145161	0.0664476
MG113	2145995	38600	0.0176692
MG1130	2162130	22465	0.0102834
MG1133	2155220	29375	0.0134464
MG1134	2027813	156782	0.0717671
MG1135	2176161	8434	0.00386067
MG1136	2122646	61949	0.0283572
MG1137	2168828	15767	0.00721736
MG1138	2126319	58276	0.0266759
MG1139	2163349	21246	0.00972537
MG114	2154057	30538	0.0139788
MG1140	2120316	64279	0.0294238
MG1142	2164782	19813	0.00906942
MG1145	2104079	80516	0.0368563
MG1147	2119958	64637	0.0295876
MG1148	2177789	6806	0.00311545
MG1149	2167254	17341	0.00793786
MG115	2151497	33098	0.0151506
MG1150	2179355	5240	0.00239861
MG1153	2110924	73671	0.033723
MG1154	2141659	42936	0.019654
MG1155	2177226	7369	0.00337317
MG1156	2114880	69715	0.0319121
MG1157	2171971	12624	0.00577865
MG1158	2171956	12639	0.00578551
MG1159	2153693	30902	0.0141454
MG116	2155567	29028	0.0132876
MG1160	2166467	18128	0.00829811
MG1161	2156407	28188	0.0129031
MG1162	2153010	31585	0.0144581
MG117	2128659	55936	0.0256047
MG119	2034044	150551	0.0689148
MG12	2155848	28747	0.013159
MG120	2159241	25354	0.0116058
MG121	2150109	34486	0.015786
MG124	2129239	55356	0.0253393
MG125	2156365	28230	0.0129223
MG126	2126336	58259	0.0266681
MG127	2103199	81396	0.0372591
MG128	2163345	21250	0.0097272
MG129	2144489	40106	0.0183586
MG13	2138785	45810	0.0209696
MG130	1967737	216858	0.0992669
MG131	2165402	19193	0.00878561
MG132	2126169	58426	0.0267445
MG133	2148888	35707	0.0163449
MG134	2042542	142053	0.0650249
MG135	2147418	37177	0.0170178
MG136	2152381	32214	0.014746
MG137	2151469	33126	0.0151635
MG138	2110575	74020	0.0338827
MG139	2152773	31822	0.0145665
MG14	2156742	27853	0.0127497
MG140	2136781	47814	0.0218869
MG141	2159948	24647	0.0112822
MG142	2144058	40537	0.0185558
MG143	2161670	22925	0.0104939
MG144	2068336	116259	0.0532176
MG145	2140202	44393	0.0203209
MG146	2117772	66823	0.0305883
MG149	2149589	35006	0.016024
MG15	2169536	15059	0.00689327
MG150	2170643	13952	0.00638654
MG151	2065835	118760	0.0543625
MG152	2133628	50967	0.0233302
MG153	2142185	42410	0.0194132
MG155	2164528	20067	0.00918568
MG156	2162136	22459	0.0102806
MG157	2144683	39912	0.0182697
MG158	2156987	27608	0.0126376
MG159	2164206	20389	0.00933308
MG16	2173815	10780	0.00493455
MG160	2155382	29213	0.0133723
MG161	2153592	31003	0.0141916
MG162	2079088	105507	0.0482959
MG163	2121945	62650	0.0286781
MG164	2151891	32704	0.0149703
MG165	2103988	80607	0.0368979
MG166	2160507	24088	0.0110263
MG167	2152767	31828	0.0145693
MG168	2076842	107753	0.049324
MG169	2146163	38432	0.0175923
MG17	2152855	31740	0.014529
MG170	2151073	33522	0.0153447
MG171	2132499	52096	0.023847
MG172	2167554	17041	0.00780053
MG173	2156117	28478	0.0130358
MG174	2148168	36427	0.0166745
MG175	2150970	33625	0.0153919
MG176	2052391	132204	0.0605165
MG177	2146622	37973	0.0173822
MG178	2163790	20805	0.0095235
MG179	2160712	23883	0.0109325
MG18	2170424	14171	0.00648679
MG181	2151157	33438	0.0153063
MG183	2113644	70951	0.0324779
MG185	2160990	23605	0.0108052
MG186	2155980	28615	0.0130985
MG187	2125775	58820	0.0269249
MG188	2063537	121058	0.0554144
MG19	2123743	60852	0.027855
MG190	2153376	31219	0.0142905
MG191	2146922	37673	0.0172448
MG192	2133198	51397	0.023527
MG193	2146277	38318	0.0175401
MG194	2152021	32574	0.0149108
MG195	2162062	22533	0.0103145
MG196	2158884	25711	0.0117692
MG198	2112485	72110	0.0330084
MG199	2094149	90446	0.0414017
MG200	2124650	59945	0.0274399
MG201	2163491	21104	0.00966037
MG202	2179628	4967	0.00227365
MG203	2146624	37971	0.0173813
MG205	2157487	27108	0.0124087
MG206	2124176	60419	0.0276568
MG207	2136157	48438	0.0221725
MG21	2163489	21106	0.00966129
MG210	2120328	64267	0.0294183
MG211	2146938	37657	0.0172375
MG212	2146946	37649	0.0172339
MG213	2147972	36623	0.0167642
MG214	2144921	39674	0.0181608
MG215	2121888	62707	0.0287042
MG216	2136297	48298	0.0221084
MG217	2118683	65912	0.0301713
MG218	2133435	51160	0.0234185
MG219	2117802	66793	0.0305745
MG220	2133565	51030	0.023359
MG221	2084568	100027	0.0457874
MG222	2126424	58171	0.0266278
MG223	2042659	141936	0.0649713
MG226	2137326	47269	0.0216374
MG228	2112263	72332	0.03311
MG23	2162455	22140	0.0101346
MG230	2125713	58882	0.0269533
MG231	2155583	29012	0.0132803
MG232	2171846	12749	0.00583586
MG233	2153298	31297	0.0143262
MG234	2151196	33399	0.0152884
MG235	2142375	42220	0.0193262
MG236	2155798	28797	0.0131818
MG238	2098247	86348	0.0395259
MG239	2149461	35134	0.0160826
MG24	2157267	27328	0.0125094
MG240	2138691	45904	0.0210126
MG241	2130351	54244	0.0248302
MG242	2141706	42889	0.0196325
MG243	2127213	57382	0.0262667
MG244	2125849	58746	0.026891
MG245	2152932	31663	0.0144938
MG246	2125916	58679	0.0268604
MG247	2148612	35983	0.0164712
MG248	2142107	42488	0.0194489
MG249	2121666	62929	0.0288058
MG25	2158833	25762	0.0117926
MG250	2150080	34515	0.0157993
MG251	2124385	60210	0.0275612
MG252	2080835	103760	0.0474962
MG253	2123061	61534	0.0281672
MG254	2007482	177113	0.0810736
MG255	2145716	38879	0.0177969
MG256	2153579	31016	0.0141976
MG257	2143069	41526	0.0190086
MG258	2065348	119247	0.0545854
MG259	2139387	45208	0.020694
MG26	2161218	23377	0.0107008
MG261	2153006	31589	0.0144599
MG262	2155866	28729	0.0131507
MG263	2147332	37263	0.0170572
MG264	2117058	67537	0.0309151
MG265	2122828	61767	0.0282739
MG266	2153803	30792	0.0140951
MG267	2142641	41954	0.0192045
MG268	2078610	105985	0.0485147
MG27	2131554	53041	0.0242796
MG270	2094163	90432	0.0413953
MG272	2115588	69007	0.031588
MG273	2106940	77655	0.0355466
MG274	2129069	55526	0.0254171
MG275	2081754	102841	0.0470755
MG276	2145034	39561	0.0181091
MG277	2139916	44679	0.0204518
MG278	2110476	74119	0.033928
MG279	2148956	35639	0.0163138
MG28	2159590	25005	0.0114461
MG281	2152630	31965	0.014632
MG282	2154869	29726	0.0136071
MG283	2176031	8564	0.00392018
MG284	2139383	45212	0.0206958
MG285	2125335	59260	0.0271263
MG286	2111869	72726	0.0332904
MG287	2152398	32197	0.0147382
MG289	2126627	57968	0.0265349
MG29	2161261	23334	0.0106812
MG290	2113598	70997	0.0324989
MG291	2129420	55175	0.0252564
MG292	2141233	43362	0.019849
MG293	2157030	27565	0.0126179
MG294	2147683	36912	0.0168965
MG295	2141742	42853	0.019616
MG296	2154903	29692	0.0135915
MG297	2007216	177379	0.0811954
MG298	2155448	29147	0.0133421
MG3	1985870	198725	0.0909665
MG30	2161603	22992	0.0105246
MG300	2130501	54094	0.0247616
MG301	2155791	28804	0.0131851
MG302	2151593	33002	0.0151067
MG303	2142529	42066	0.0192557
MG304	2140777	43818	0.0200577
MG305	2100687	83908	0.0384089
MG306	2130283	54312	0.0248614
MG307	2146362	38233	0.0175012
MG308	2118996	65599	0.030028
MG309	2140928	43667	0.0199886
MG31	2151147	33448	0.0153108
MG310	2152878	31717	0.0145185
MG311	2102259	82336	0.0376894
MG312	2121136	63459	0.0290484
MG313	2149216	35379	0.0161948
MG314	2133882	50713	0.0232139
MG315	2110667	73928	0.0338406
MG316	2126691	57904	0.0265056
MG319	2141513	43082	0.0197208
MG32	2117687	66908	0.0306272
MG320	2141246	43349	0.019843
MG321	2149374	35221	0.0161224
MG322	2159539	25056	0.0114694
MG323	2142806	41789	0.0191289
MG324	2148220	36375	0.0166507
MG325	2168667	15928	0.00729105
MG326	2126575	58020	0.0265587
MG327	2118376	66219	0.0303118
MG328	2002040	182555	0.0835647
MG329	2147558	37037	0.0169537
MG33	2147906	36689	0.0167944
MG330	2106897	77698	0.0355663
MG331	2125033	59562	0.0272646
MG332	2150876	33719	0.0154349
MG333	2161042	23553	0.0107814
MG334	2140478	44117	0.0201946
MG336	2157577	27018	0.0123675
MG337	2092146	92449	0.0423186
MG338	2005302	179293	0.0820715
MG339	2121394	63201	0.0289303
MG34	1980039	204556	0.0936357
MG340	2165761	18834	0.00862128
MG341	2164003	20592	0.009426
MG342	2154187	30408	0.0139193
MG343	2127584	57011	0.0260968
MG344	2009454	175141	0.0801709
MG345	2163350	21245	0.00972491
MG346	2165957	18638	0.00853156
MG347	2151206	33389	0.0152838
MG348	2152204	32391	0.014827
MG349	2132097	52498	0.024031
MG35	1993218	191377	0.087603
MG350	2135029	49566	0.0226889
MG351	2157686	26909	0.0123176
MG352	2165947	18648	0.00853614
MG353	2167572	17023	0.00779229
MG354	2150395	34200	0.0156551
MG355	2123539	61056	0.0279484
MG356	2146764	37831	0.0173172
MG357	2130954	53641	0.0245542
MG358	2144872	39723	0.0181832
MG359	2123572	61023	0.0279333
MG36	2148533	36062	0.0165074
MG360	2134630	49965	0.0228715
MG362	2152529	32066	0.0146782
MG363	2156610	27985	0.0128102
MG364	2156174	28421	0.0130097
MG365	2128759	55836	0.025559
MG366	2134995	49600	0.0227044
MG367	2076465	108130	0.0494966
MG368	2118628	65967	0.0301964
MG369	2105212	79383	0.0363376
MG37	2140685	43910	0.0200998
MG370	2158854	25741	0.011783
MG371	2163179	21416	0.00980319
MG372	2158949	25646	0.0117395
MG373	2137763	46832	0.0214374
MG374	2149017	35578	0.0162859
MG375	2161108	23487	0.0107512
MG376	2138371	46224	0.0211591
MG377	2156527	28068	0.0128481
MG378	2163294	21301	0.00975055
MG379	2122884	61711	0.0282483
MG38	2094984	89611	0.0410195
MG380	2127691	56904	0.0260478
MG381	2148202	36393	0.0166589
MG382	2166403	18192	0.0083274
MG383	2150468	34127	0.0156217
MG384	2089794	94801	0.0433952
MG385	2153821	30774	0.0140868
MG386	2147916	36679	0.0167898
MG387	2095632	88963	0.0407229
MG388	2165930	18665	0.00854392
MG389	2133470	51125	0.0234025
MG39	2074111	110484	0.0505741
MG390	2137895	46700	0.021377
MG392	2167054	17541	0.00802941
MG393	2163421	21174	0.00969241
MG394	2143451	41144	0.0188337
MG395	2156070	28525	0.0130573
MG396	2130605	53990	0.024714
MG397	2121074	63521	0.0290768
MG398	2154329	30266	0.0138543
MG399	2111656	72939	0.0333879
MG4	2164763	19832	0.00907811
MG40	2156591	28004	0.0128189
MG400	2126227	58368	0.026718
MG401	2092971	91624	0.041941
MG402	2128659	55936	0.0256047
MG405	2102234	82361	0.0377008
MG406	2147960	36635	0.0167697
MG407	1977814	206781	0.0946542
MG408	2120850	63745	0.0291793
MG409	2124501	60094	0.0275081
MG41	2131913	52682	0.0241152
MG410	2126893	57702	0.0264131
MG411	2081036	103559	0.0474042
MG412	2127932	56663	0.0259375
MG413	2150405	34190	0.0156505
MG414	2155433	29162	0.0133489
MG415	2141085	43510	0.0199167
MG416	2084061	100534	0.0460195
MG417	2162738	21857	0.0100051
MG418	2143491	41104	0.0188154
MG419	2168580	16015	0.00733088
MG42	1976606	207989	0.0952071
MG420	2094544	90051	0.0412209
MG421	2143303	41292	0.0189014
MG422	2144047	40548	0.0185609
MG423	2130516	54079	0.0247547
MG425	2135529	49066	0.02246
MG426	2136102	48493	0.0221977
MG427	2149130	35465	0.0162341
MG428	2151475	33120	0.0151607
MG429	2153859	30736	0.0140694
MG43	2128199	56396	0.0258153
MG430	2150351	34244	0.0156752
MG431	2039701	144894	0.0663253
MG432	2146539	38056	0.0174202
MG434	2106502	78093	0.0357471
MG436	2129102	55493	0.025402
MG437	2122323	62272	0.0285051
MG439	2146460	38135	0.0174563
MG44	2149606	34989	0.0160162
MG440	2125844	58751	0.0268933
MG441	2143379	41216	0.0188667
MG442	2138658	45937	0.0210277
MG443	2144447	40148	0.0183778
MG444	2081881	102714	0.0470174
MG445	2152211	32384	0.0148238
MG446	2044537	140058	0.0641117
MG447	2103906	80689	0.0369355
MG449	2141128	43467	0.0198971
MG45	2161281	23314	0.010672
MG450	2154479	30116	0.0137856
MG451	2125825	58770	0.026902
MG452	2125828	58767	0.0269006
MG453	2144698	39897	0.0182629
MG454	2110894	73701	0.0337367
MG455	1990801	193794	0.0887093
MG456	2152726	31869	0.0145881
MG457	2128149	56446	0.0258382
MG458	2130286	54309	0.02486
MG459	2144487	40108	0.0183595
MG46	2123291	61304	0.028062
MG460	2135292	49303	0.0225685
MG461	2156072	28523	0.0130564
MG463	2081974	102621	0.0469748
MG464	2142655	41940	0.0191981
MG465	2116117	68478	0.0313459
MG466	2154364	30231	0.0138383
MG467	2149005	35590	0.0162913
MG469	2153600	30995	0.014188
MG47	2164177	20418	0.00934635
MG470	2131591	53004	0.0242626
MG471	2126334	58261	0.026669
MG472	2145117	39478	0.0180711
MG473	2092429	92166	0.0421891
MG474	2125825	58770	0.026902
MG475	2134964	49631	0.0227186
MG476	2127956	56639	0.0259265
MG477	2065672	118923	0.0544371
MG479	2125170	59425	0.0272018
MG48	2165379	19216	0.00879614
MG480	2143034	41561	0.0190246
MG481	2118566	66029	0.0302248
MG482	2145731	38864	0.01779
MG483	2139748	44847	0.0205287
MG484	2177416	7179	0.00328619
MG485	2146385	38210	0.0174907
MG486	2139020	45575	0.020862
MG487	2139339	45256	0.020716
MG488	2137671	46924	0.0214795
MG489	2107889	76706	0.0351122
MG49	2153077	31518	0.0144274
MG490	2154880	29715	0.0136021
MG491	2150144	34451	0.01577
MG492	2121731	62864	0.028776
MG493	2142836	41759	0.0191152
MG494	2127645	56950	0.0260689
MG495	2046757	137838	0.0630954
MG496	2124020	60575	0.0277283
MG497	2120196	64399	0.0294787
MG499	2059730	124865	0.057157
MG5	2097386	87209	0.03992
MG50	2166857	17738	0.00811958
MG500	2146203	38392	0.017574
MG501	2094763	89832	0.0411207
MG502	2099962	84633	0.0387408
MG503	2146273	38322	0.0175419
MG504	2130037	54558	0.024974
MG505	2119030	65565	0.0300124
MG506	2089542	95053	0.0435106
MG507	2144527	40068	0.0183412
MG508	2112334	72261	0.0330775
MG509	2153090	31505	0.0144214
MG51	2123390	61205	0.0280166
MG510	2138587	46008	0.0210602
MG511	2142737	41858	0.0191605
MG512	2157873	26722	0.012232
MG513	2140458	44137	0.0202037
MG514	2086546	98049	0.044882
MG515	2135489	49106	0.0224783
MG516	2081954	102641	0.046984
MG517	2143981	40614	0.0185911
MG518	2140495	44100	0.0201868
MG519	2075280	109315	0.050039
MG52	2139536	45059	0.0206258
MG520	2175727	8868	0.00405933
MG521	2148962	35633	0.016311
MG522	2138179	46416	0.021247
MG523	2164847	19748	0.00903966
MG524	2125590	59005	0.0270096
MG525	2138439	46156	0.0211279
MG526	2136556	48039	0.0219899
MG527	2141581	43014	0.0196897
MG528	2137986	46609	0.0213353
MG529	2128145	56450	0.02584
MG53	2068432	116163	0.0531737
MG530	2148341	36254	0.0165953
MG531	2097320	87275	0.0399502
MG532	2103980	80615	0.0369016
MG533	2143087	41508	0.0190003
MG534	1986903	197692	0.0904937
MG536	2091737	92858	0.0425058
MG537	2144235	40360	0.0184748
MG538	2134168	50427	0.023083
MG539	2109490	75105	0.0343794
MG54	2145191	39404	0.0180372
MG540	2137028	47567	0.0217738
MG541	2096185	88410	0.0404697
MG542	2142175	42420	0.0194178
MG543	2113284	71311	0.0326427
MG544	2143903	40692	0.0186268
MG545	2133062	51533	0.0235893
MG546	2121112	63483	0.0290594
MG547	2130487	54108	0.024768
MG548	2154433	30162	0.0138067
MG549	2129243	55352	0.0253374
MG55	2157793	26802	0.0122686
MG550	2147731	36864	0.0168745
MG551	2108067	76528	0.0350307
MG552	2160565	24030	0.0109998
MG553	2107155	77440	0.0354482
MG554	2147523	37072	0.0169697
MG556	2063203	121392	0.0555673
MG557	2072107	112488	0.0514915
MG558	2152600	31995	0.0146457
MG559	2171656	12939	0.00592284
MG56	2160221	24374	0.0111572
MG560	2163329	21266	0.00973453
MG561	2177068	7527	0.00344549
MG562	2147727	36868	0.0168764
MG563	2168737	15858	0.00725901
MG564	2153045	31550	0.014442
MG565	2075984	108611	0.0497168
MG566	2153784	30811	0.0141038
MG567	2164893	19702	0.00901861
MG568	2105312	79283	0.0362919
MG569	2168883	15712	0.00719218
MG57	2152638	31957	0.0146283
MG570	2136299	48296	0.0221075
MG571	2066290	118305	0.0541542
MG572	2137780	46815	0.0214296
MG573	2154912	29683	0.0135874
MG574	2135095	49500	0.0226587
MG575	2164768	19827	0.00907582
MG576	2110812	73783	0.0337742
MG577	2156633	27962	0.0127996
MG578	2163669	20926	0.00957889
MG579	2161435	23160	0.0106015
MG58	2034454	150141	0.0687272
MG580	2166477	18118	0.00829353
MG581	2120971	63624	0.0291239
MG582	2148316	36279	0.0166067
MG583	2129126	55469	0.025391
MG584	2156272	28323	0.0129649
MG587	2138514	46081	0.0210936
MG588	2161802	22793	0.0104335
MG589	2126692	57903	0.0265051
MG59	2024559	160036	0.0732566
MG590	2153966	30629	0.0140204
MG591	2158775	25820	0.0118191
MG592	2159302	25293	0.0115779
MG593	2133286	51309	0.0234867
MG594	2133706	50889	0.0232945
MG595	2164301	20294	0.00928959
MG596	2166121	18474	0.00845649
MG597	2122258	62337	0.0285348
MG598	2139124	45471	0.0208144
MG599	2139428	45167	0.0206752
MG60	2135954	48641	0.0222655
MG601	2144439	40156	0.0183814
MG602	2131096	53499	0.0244892
MG603	2133172	51423	0.0235389
MG604	2154586	30009	0.0137366
MG605	2144746	39849	0.0182409
MG606	2148276	36319	0.016625
MG607	2161052	23543	0.0107768
MG608	2104174	80421	0.0368128
MG609	2131230	53365	0.0244279
MG61	2036121	148474	0.0679641
MG610	2138979	45616	0.0208808
MG611	2166659	17936	0.00821022
MG612	2154871	29724	0.0136062
MG613	2158924	25671	0.0117509
MG614	2147375	37220	0.0170375
MG616	2148024	36571	0.0167404
MG617	2165311	19284	0.00882727
MG618	2146561	38034	0.0174101
MG619	2148254	36341	0.0166351
MG62	2151030	33565	0.0153644
MG620	2143395	41200	0.0188593
MG621	2143364	41231	0.0188735
MG622	2161050	23545	0.0107777
MG623	2137985	46610	0.0213358
MG624	2105964	78631	0.0359934
MG625	2145506	39089	0.017893
MG626	2142033	42562	0.0194828
MG627	2135068	49527	0.022671
MG628	2150410	34185	0.0156482
MG629	2125705	58890	0.0269569
MG63	2155918	28677	0.0131269
MG630	2157496	27099	0.0124046
MG631	2142262	42333	0.019378
MG632	2150621	33974	0.0155516
MG633	2089010	95585	0.0437541
MG634	2148849	35746	0.0163628
MG635	2163007	21588	0.00988192
MG636	2138628	45967	0.0210414
MG638	2149106	35489	0.0162451
MG64	2090781	93814	0.0429434
MG640	2130708	53887	0.0246668
MG642	2159220	25375	0.0116154
MG643	2160073	24522	0.011225
MG644	2150120	34475	0.015781
MG645	2135793	48802	0.0223392
MG648	2148963	35632	0.0163106
MG649	2127580	57015	0.0260987
MG650	2160484	24111	0.0110368
MG651	2099433	85162	0.038983
MG653	2005397	179198	0.082028
MG654	2058969	125626	0.0575054
MG657	2021390	163205	0.0747072
MG659	2059748	124847	0.0571488
MG66	2156841	27754	0.0127044
MG660	2152908	31687	0.0145047
MG661	2121628	62967	0.0288232
MG662	2114652	69943	0.0320165
MG663	2143205	41390	0.0189463
MG664	2131747	52848	0.0241912
MG667	2152451	32144	0.0147139
MG669	2103989	80606	0.0368975
MG67	2122909	61686	0.0282368
MG670	2121449	63146	0.0289051
MG671	2157651	26944	0.0123336
MG672	2125316	59279	0.027135
MG675	2148131	36464	0.0166914
MG676	2135517	49078	0.0224655
MG678	2126901	57694	0.0264095
MG679	2079568	105027	0.0480762
MG68	2133611	50984	0.023338
MG681	2124100	60495	0.0276916
MG682	2156733	27862	0.0127539
MG683	2116962	67633	0.0309591
MG684	2172401	12194	0.00558181
MG685	2165275	19320	0.00884374
MG686	2166281	18314	0.00838325
MG687	2045369	139226	0.0637308
MG688	2158771	25824	0.011821
MG689	2129824	54771	0.0250715
MG69	2153556	31039	0.0142081
MG690	2152295	32300	0.0147853
MG691	2073982	110613	0.0506332
MG692	2144563	40032	0.0183247
MG693	2138972	45623	0.020884
MG694	2149166	35429	0.0162177
MG695	2133417	51178	0.0234268
MG696	2141711	42884	0.0196302
MG697	2147328	37267	0.017059
MG698	2152426	32169	0.0147254
MG699	2175125	9470	0.0043349
MG7	2137942	46653	0.0213554
MG70	2144691	39904	0.0182661
MG700	2149464	35131	0.0160812
MG701	2155021	29574	0.0135375
MG702	2153764	30831	0.0141129
MG703	2133998	50597	0.0231608
MG704	2156843	27752	0.0127035
MG705	2127004	57591	0.0263623
MG706	2164229	20366	0.00932255
MG707	2131504	53091	0.0243024
MG708	2158800	25795	0.0118077
MG709	2099551	85044	0.038929
MG71	2136671	47924	0.0219372
MG710	2154294	30301	0.0138703
MG711	2148503	36092	0.0165211
MG712	2149546	35049	0.0160437
MG714	2148367	36228	0.0165834
MG715	2137225	47370	0.0216837
MG716	2155794	28801	0.0131837
MG717	2164846	19749	0.00904012
MG718	2158021	26574	0.0121643
MG719	2179609	4986	0.00228235
MG72	2125471	59124	0.0270641
MG720	2107371	77224	0.0353493
MG721	2165258	19337	0.00885153
MG722	2162880	21715	0.00994006
MG723	2162616	21979	0.0100609
MG724	2142370	42225	0.0193285
MG725	2154935	29660	0.0135769
MG726	2163427	21168	0.00968967
MG727	2147673	36922	0.0169011
MG728	2162294	22301	0.0102083
MG729	2153105	31490	0.0144146
MG730	2072467	112128	0.0513267
MG732	2139872	44723	0.020472
MG733	2118303	66292	0.0303452
MG734	2156926	27669	0.0126655
MG735	2075530	109065	0.0499246
MG736	2149811	34784	0.0159224
MG737	2160821	23774	0.0108826
MG738	2146411	38184	0.0174788
MG739	2145513	39082	0.0178898
MG74	2107105	77490	0.0354711
MG740	2122824	61771	0.0282757
MG741	2111158	73437	0.0336158
MG742	2161926	22669	0.0103768
MG743	2168075	16520	0.00756204
MG744	2138954	45641	0.0208922
MG745	2166426	18169	0.00831687
MG747	2164100	20495	0.0093816
MG748	2149593	35002	0.0160222
MG749	2128302	56293	0.0257682
MG75	2157928	26667	0.0122068
MG750	2157907	26688	0.0122165
MG751	2060553	124042	0.0567803
MG752	2137208	47387	0.0216914
MG754	2156376	28219	0.0129173
MG755	2159742	24853	0.0113765
MG756	2099247	85348	0.0390681
MG757	2022212	162383	0.0743309
MG758	2134528	50067	0.0229182
MG759	2113753	70842	0.032428
MG760	2134735	49860	0.0228235
MG761	2146808	37787	0.017297
MG762	2127864	56731	0.0259687
MG763	2135570	49025	0.0224412
MG764	2151734	32861	0.0150421
MG765	2153020	31575	0.0144535
MG766	2138655	45940	0.0210291
MG767	2148953	35642	0.0163152
MG768	2144664	39931	0.0182784
MG77	2161818	22777	0.0104262
MG770	2140757	43838	0.0200669
MG771	2104575	80020	0.0366292
MG772	2148331	36264	0.0165999
MG773	2136394	48201	0.022064
MG778	2147331	37264	0.0170576
MG779	2071843	112752	0.0516123
MG78	2150179	34416	0.0157539
MG780	2150099	34496	0.0157906
MG781	2129070	55525	0.0254166
MG782	2048026	136569	0.0625146
MG783	2128139	56456	0.0258428
MG784	2154575	30020	0.0137417
MG785	2152244	32351	0.0148087
MG787	2150280	34315	0.0157077
MG788	2123663	60932	0.0278917
MG789	2161160	23435	0.0107274
MG79	2103314	81281	0.0372064
MG790	1997244	187351	0.0857601
MG791	2163606	20989	0.00960773
MG792	2160686	23909	0.0109444
MG793	2106210	78385	0.0358808
MG796	2113643	70952	0.0324783
MG797	2161674	22921	0.0104921
MG798	2143064	41531	0.0190108
MG799	2178415	6180	0.0028289
MG80	2130594	54001	0.024719
MG800	2158437	26158	0.0119738
MG801	2108066	76529	0.0350312
MG802	2156587	28008	0.0128207
MG803	2145982	38613	0.0176751
MG804	2166812	17783	0.00814018
MG805	2148279	36316	0.0166237
MG806	2167679	16916	0.00774331
MG807	2119725	64870	0.0296943
MG81	2110764	73831	0.0337962
MG810	2093446	91149	0.0417235
MG811	2142059	42536	0.0194709
MG812	2141532	43063	0.0197121
MG813	2159139	25456	0.0116525
MG814	2144102	40493	0.0185357
MG815	2147543	37052	0.0169606
MG816	2168116	16479	0.00754327
MG817	2040054	144541	0.0661638
MG818	2150739	33856	0.0154976
MG819	2162819	21776	0.00996798
MG82	2149571	35024	0.0160323
MG820	2140173	44422	0.0203342
MG821	2105513	79082	0.0361998
MG822	2165380	19215	0.00879568
MG823	2146577	38018	0.0174028
MG824	2163381	21214	0.00971072
MG827	2131563	53032	0.0242754
MG828	2151487	33108	0.0151552
MG829	2156820	27775	0.012714
MG83	2129337	55258	0.0252944
MG830	2162954	21641	0.00990618
MG831	2123157	61438	0.0281233
MG832	2174928	9667	0.00442508
MG833	2155897	28698	0.0131365
MG834	2154653	29942	0.013706
MG835	2150283	34312	0.0157063
MG836	2158599	25996	0.0118997
MG837	2116973	67622	0.030954
MG838	2093677	90918	0.0416178
MG839	2165970	18625	0.00852561
MG84	2147637	36958	0.0169176
MG840	2164466	20129	0.00921406
MG841	2098509	86086	0.0394059
MG842	2137395	47200	0.0216058
MG843	2137361	47234	0.0216214
MG844	2124995	59600	0.0272819
MG845	2174842	9753	0.00446444
MG846	2125320	59275	0.0271332
MG847	2158711	25884	0.0118484
MG848	2153074	31521	0.0144288
MG849	2046450	138145	0.063236
MG85	2150326	34269	0.0156867
MG850	2155603	28992	0.0132711
MG851	2138349	46246	0.0211691
MG852	2161725	22870	0.0104688
MG853	2136051	48544	0.0222211
MG854	2129378	55217	0.0252756
MG856	2166525	18070	0.00827156
MG857	2093776	90819	0.0415725
MG858	2154053	30542	0.0139806
MG86	2161030	23565	0.0107869
MG860	2176444	8151	0.00373113
MG861	2064031	120564	0.0551883
MG862	2004042	180553	0.0826483
MG863	2167031	17564	0.00803993
MG864	2137828	46767	0.0214076
MG865	2122620	61975	0.0283691
MG866	2166749	17846	0.00816902
MG867	2088813	95782	0.0438443
MG868	2175840	8755	0.00400761
MG869	2152557	32038	0.0146654
MG87	2147229	37366	0.0171043
MG870	2171832	12763	0.00584227
MG871	2176583	8012	0.0036675
MG872	2177073	7522	0.0034432
MG873	2166338	18257	0.00835716
MG874	2011460	173135	0.0792527
MG875	2148564	36031	0.0164932
MG876	2166291	18304	0.00837867
MG877	2171399	13196	0.00604048
MG878	2162134	22461	0.0102815
MG879	2162626	21969	0.0100563
MG88	2148943	35652	0.0163197
MG880	2133793	50802	0.0232547
MG881	2173417	11178	0.00511674
MG882	2101435	83160	0.0380666
MG883	2166801	17794	0.00814522
MG884	2143642	40953	0.0187463
MG885	2150835	33760	0.0154537
MG886	2165621	18974	0.00868536
MG887	2129798	54797	0.0250834
MG888	2173999	10596	0.00485033
MG889	2172617	11978	0.00548294
MG89	2150280	34315	0.0157077
MG890	2162496	22099	0.0101158
MG891	2162146	22449	0.010276
MG892	2161059	23536	0.0107736
MG894	2148229	36366	0.0166466
MG895	2123252	61343	0.0280798
MG896	2144266	40329	0.0184606
MG897	2164483	20112	0.00920628
MG898	2168019	16576	0.00758768
MG9	2163142	21453	0.00982013
MG90	2151976	32619	0.0149314
MG900	2106979	77616	0.0355288
MG901	2164298	20297	0.00929097
MG903	2171823	12772	0.00584639
MG904	2133076	51519	0.0235829
MG905	2173572	11023	0.00504579
MG906	2176893	7702	0.0035256
MG907	2154358	30237	0.013841
MG908	2176441	8154	0.0037325
MG909	2130639	53956	0.0246984
MG91	2110503	74092	0.0339157
MG910	2024898	159697	0.0731014
MG911	2159453	25142	0.0115088
MG912	2162670	21925	0.0100362
MG913	2165104	19491	0.00892202
MG914	2170947	13648	0.00624738
MG915	2168134	16461	0.00753504
MG916	2006788	177807	0.0813913
MG917	2164942	19653	0.00899618
MG918	2178092	6503	0.00297675
MG919	2165123	19472	0.00891332
MG920	2159729	24866	0.0113824
MG921	2171617	12978	0.00594069
MG922	2145060	39535	0.0180972
MG923	2167000	17595	0.00805412
MG924	2176650	7945	0.00363683
MG925	2087217	97378	0.0445749
MG926	2132079	52516	0.0240392
MG927	2138446	46149	0.0211247
MG928	2158664	25931	0.0118699
MG929	2173479	11116	0.00508836
MG93	2085475	99120	0.0453723
MG930	2065347	119248	0.0545859
MG931	2166001	18594	0.00851142
MG933	2170044	14551	0.00666073
MG934	2031617	152978	0.0700258
MG935	2161823	22772	0.0104239
MG938	2164875	19720	0.00902684
MG939	2169635	14960	0.00684795
MG940	2167626	16969	0.00776757
MG941	2165134	19461	0.00890829
MG942	2175166	9429	0.00431613
MG943	2159101	25494	0.0116699
MG944	2088079	96516	0.0441803
MG945	2177391	7204	0.00329764
MG947	2165200	19395	0.00887808
MG948	2163941	20654	0.00945438
MG949	2146413	38182	0.0174778
MG95	2095193	89402	0.0409238
MG951	2169736	14859	0.00680172
MG952	2175992	8603	0.00393803
MG953	2169136	15459	0.00707637
MG954	2162762	21833	0.00999407
MG955	2151313	33282	0.0152349
MG956	2171043	13552	0.00620344
MG957	2165712	18883	0.00864371
MG958	2132837	51758	0.0236923
MG959	2139460	45135	0.0206606
MG96	2114190	70405	0.0322279
MG960	2160857	23738	0.0108661
MG961	2156827	27768	0.0127108
MG962	2168351	16244	0.0074357
MG963	2165504	19091	0.00873892
MG966	2135453	49142	0.0224948
MG967	2142802	41793	0.0191308
MG968	2140413	44182	0.0202243
MG969	2134284	50311	0.0230299
MG97	2119403	65192	0.0298417
MG970	2143155	41440	0.0189692
MG971	2156743	27852	0.0127493
MG972	2116203	68392	0.0313065
MG974	2152595	32000	0.014648
MG976	2147531	37064	0.0169661
MG977	2117828	66767	0.0305626
MG978	2161175	23420	0.0107205
MG979	2171635	12960	0.00593245
MG98	2144242	40353	0.0184716
MG980	2173653	10942	0.00500871
MG982	2161134	23461	0.0107393
MG983	2155948	28647	0.0131132
MG984	2158457	26138	0.0119647
MG987	2138130	46465	0.0212694
MG988	2166064	18531	0.00848258
MG989	2169350	15245	0.00697841
MG99	2146151	38444	0.0175978
MG991	2164545	20050	0.0091779
MG992	2167141	17454	0.00798958
MG996	2133796	50799	0.0232533
MG997	2169118	15477	0.00708461
MG998	2108330	76265	0.0349104
MG999	2130676	53919	0.0246815

## Sheet: TableS6
Table S6 Segregation distortion loci Statistics
SD	chrom	start	end	markername	Heterzygous	ZS97	MH63	9311	XS134	AUS449	MITAK	NIP	WYJ3	P
SD1	Chr1	675955	2376006	Chr1_1965758	28	167	220	70	127	115	108	64	122	5.90996e-28
SD2	Chr1	2376006	4757256	Chr1_2384884	35	174	209	95	113	117	87	73	118	9.39724e-23
SD3	Chr1	4757256	6588917	Chr1_4776016	40	179	91	184	128	106	125	54	114	5.26958e-20
SD4	Chr1	6588917	8153257	Chr1_7295440	38	204	74	186	102	70	160	102	85	7.79295e-31
SD5	Chr1	8153257	10370716	Chr1_8422135	42	168	85	178	113	52	168	116	99	3.71462e-22
SD6	Chr1	10370716	13187758	Chr1_10514489	45	152	86	146	141	65	193	100	93	1.27151e-19
SD7	Chr1	13603276	21082769	Chr1_15626097	147	52	96	242	44	100	169	71	100	1.42162e-56
SD8	Chr1	21082769	23095944	Chr1_21109880	85	137	102	179	67	98	176	67	110	1.23988e-21
SD9	Chr1	23095944	24894290	Chr1_23150495	93	143	93	162	102	105	166	76	81	4.00643e-14
SD10	Chr1	24894290	25680099	Chr1_25060348	41	128	104	151	112	99	192	93	101	1.25677e-11
SD11	Chr1	27600469	27776413	Chr1_27776413	98	133	87	156	91	154	123	81	98	1.23186e-09
SD12	Chr1	35320171	38472074	Chr1_36504520	50	82	128	85	129	166	121	70	190	5.36215e-19
SD13	Chr1	38472074	40480391	Chr1_39134928	42	66	128	88	130	153	119	105	190	2.14571e-15
SD14	Chr1	40480391	42055763	Chr1_41842146	29	59	138	86	168	84	156	146	155	8.21524e-18
SD15	Chr1	42055763	43270923	Chr1_42264205	34	60	153	91	154	85	155	139	150	2.61629e-15
SD16	Chr2	0	460620	Chr2_114716	36	105	144	119	118	90	169	164	76	2.20803e-11
SD17	Chr2	3716372	4118256	Chr2_4024834	40	126	124	89	145	92	162	167	76	4.74471e-12
SD18	Chr2	5037344	5417345	Chr2_5325924	33	141	127	83	148	87	156	155	91	7.02306e-10
SD19	Chr2	9411185	17321554	Chr2_16809819	51	74	148	185	85	153	84	138	103	2.37292e-17
SD20	Chr2	17321554	19996352	Chr2_19980118	34	85	143	196	88	145	81	157	92	2.09896e-19
SD21	Chr2	19996352	22182651	Chr2_22067635	37	148	95	211	70	146	83	155	76	3.38032e-27
SD22	Chr2	22182651	24482070	Chr2_22348742	37	149	87	205	78	140	96	155	74	1.58453e-23
SD23	Chr2	24482070	27067605	Chr2_25878542	56	142	101	193	47	133	95	137	117	1.33561e-19
SD24	Chr2	27067605	29887899	Chr2_29345571	113	126	110	182	68	126	119	63	114	1.20391e-15
SD25	Chr2	29887899	30370427	Chr2_30201270	141	120	103	186	75	118	113	57	108	6.89389e-17
SD26	Chr3	3521647	5369846	Chr3_5048650	53	132	135	90	240	100	103	85	83	1.69619e-30
SD27	Chr3	5369846	7246104	Chr3_7107217	43	133	176	130	216	87	124	52	60	2.8483e-35
SD28	Chr3	7246104	10446897	Chr3_8075627	39	132	186	131	211	79	126	46	71	5.05465e-36
SD29	Chr3	10446897	12882852	Chr3_12855043	37	149	148	250	105	104	60	69	99	2.39129e-41
SD30	Chr3	12882852	14887142	Chr3_13169658	37	169	142	269	87	103	48	71	95	5.87956e-57
SD31	Chr3	14887142	16634470	Chr3_14899735	35	167	123	220	129	91	63	84	109	8.18033e-28
SD32	Chr3	16634470	23791150	Chr3_18964622	90	131	130	181	68	98	116	88	119	2.03717e-12
SD33	Chr3	24394417	26366353	Chr3_26270640	37	144	103	163	139	161	78	123	73	1.19531e-12
SD34	Chr3	26366353	28569236	Chr3_27658339	50	124	122	165	104	193	73	114	76	4.10927e-18
SD35	Chr3	28569236	30379248	Chr3_29030415	44	122	113	183	84	196	91	110	78	2.53253e-21
SD36	Chr3	30379248	32313627	Chr3_32313627	40	125	152	165	69	209	97	90	74	7.00748e-27
SD37	Chr3	32313627	34492611	Chr3_34161439	33	114	161	184	65	223	92	71	78	5.61114e-39
SD38	Chr3	34492611	36413819	Chr3_35315801	38	103	191	178	58	228	89	67	69	6.45011e-50
SD39	Chr4	0	1454799	Chr4_1454799	259	151	144	142	44	100	110	18	53	5.62132e-38
SD40	Chr4	1454799	2488618	Chr4_1603170	308	163	152	116	40	104	82	16	40	3.19701e-46
SD41	Chr4	2488618	7677253	Chr4_7677253	178	143	163	169	27	21	158	30	132	4.0337e-60
SD42	Chr4	7677253	14653097	Chr4_8089495	167	118	342	59	29	44	101	32	129	4.08152e-145
SD43	Chr4	14653097	16790064	Chr4_15489875	67	149	105	160	99	68	162	64	147	7.5809e-18
SD44	Chr4	19379180	19958298	Chr4_19669438	32	125	87	115	144	63	165	155	135	4.91676e-12
SD45	Chr4	22182153	24294112	Chr4_24141769	43	111	121	165	137	77	154	129	84	1.41633e-09
SD46	Chr4	28405642	31283100	Chr4_29449371	38	133	116	120	182	105	100	31	196	7.22187e-29
SD47	Chr4	31283100	33698923	Chr4_32702096	42	151	94	107	176	139	76	3	233	1.31455e-55
SD48	Chr4	33698923	35502694	Chr4_33734947	43	175	95	107	174	128	69	40	190	4.09129e-33
SD49	Chr5	4027169	6492524	Chr5_4739583	57	79	156	139	140	85	109	207	49	1.88695e-28
SD50	Chr5	6492524	13933864	Chr5_7781121	42	65	145	117	159	77	100	218	98	1.33325e-27
SD51	Chr5	13933864	18193102	Chr5_16963586	38	71	136	110	169	73	110	180	134	7.26998e-17
SD52	Chr5	18193102	20471094	Chr5_18437702	35	87	111	114	167	77	112	186	132	2.14669e-14
SD53	Chr5	20492944	20528876	Chr5_20499477	35	105	120	117	169	109	90	174	102	1.32066e-09
SD54	Chr5	27920780	29473327	Chr5_29452507	30	136	175	165	64	119	81	113	138	4.29973e-15
SD55	Chr5	29473327	29958434	Chr5_29481112	29	139	178	163	65	119	82	108	138	2.37109e-15
SD56	Chr6	0	1975988	Chr6_26034	167	133	90	209	75	44	7	230	66	2.69335e-83
SD57	Chr6	1975988	4027709	Chr6_4027709	27	163	197	310	25	99	105	53	42	4.60908e-107
SD58	Chr6	4027709	5684444	Chr6_4287206	30	142	237	293	22	92	107	51	47	1.70665e-108
SD59	Chr6	5684444	8022062	Chr6_5709273	22	161	265	265	36	68	92	47	65	7.97321e-104
SD60	Chr6	8022062	12190819	Chr6_11877906	35	36	298	173	128	132	66	86	67	4.74539e-81
SD61	Chr6	12190819	21451262	Chr6_14886696	46	261	210	32	121	119	80	78	74	4.84083e-69
SD62	Chr6	21451262	24291838	Chr6_21464679	40	120	216	157	117	125	72	100	74	5.5887e-24
SD63	Chr6	24291838	26037846	Chr6_24861599	37	115	216	130	134	129	80	101	79	3.463e-20
SD64	Chr6	26037846	27857371	Chr6_26254361	35	102	203	132	117	141	75	146	70	1.06892e-19
SD65	Chr6	27857371	29701971	Chr6_29363287	28	130	206	94	96	127	93	154	93	8.33626e-17
SD66	Chr6	29701971	31248787	Chr6_30760388	129	174	156	153	39	121	79	108	62	1.20543e-28
SD67	Chr7	0	2017967	Chr7_206760	32	140	170	81	143	119	142	134	60	2.49041e-13
SD68	Chr7	2017967	3156940	Chr7_3120348	28	155	154	67	150	143	99	140	85	2.49517e-12
SD69	Chr7	3156940	4126786	Chr7_3198309	31	155	153	65	142	147	98	143	87	2.32809e-12
SD70	Chr7	8108748	17958505	Chr7_12065768	240	200	116	29	100	127	116	47	46	5.83452e-45
SD71	Chr7	17958505	21325605	Chr7_20764498	26	183	120	79	189	91	117	79	137	9.29699e-20
SD72	Chr7	21325605	24164681	Chr7_21541341	58	185	120	79	158	96	115	64	146	3.20266e-18
SD73	Chr7	24164681	26281110	Chr7_26016688	36	228	72	141	111	64	164	92	113	2.82699e-32
SD74	Chr7	26281110	28441216	Chr7_26341436	33	236	79	134	112	71	152	99	105	1.36931e-30
SD75	Chr7	28441216	29697621	Chr7_29366232	33	207	54	155	122	102	121	122	105	8.33607e-21
SD76	Chr8	1308563	3000800	Chr8_2977087	45	174	93	106	168	137	128	86	84	3.48658e-13
SD77	Chr8	3000800	3706611	Chr8_3012429	42	173	93	104	169	139	130	86	85	2.92027e-13
SD78	Chr8	5033005	8194520	Chr8_5175381	52	163	121	109	154	117	145	72	88	3.08626e-10
SD79	Chr8	9339972	18877228	Chr8_16239317	61	104	154	186	140	90	109	45	132	2.40521e-20
SD80	Chr8	19564190	20201328	Chr8_20049731	63	163	149	122	116	97	116	60	135	2.26278e-10
SD81	Chr8	23507790	25530559	Chr8_25374562	36	164	147	172	97	84	116	96	109	2.8931e-11
SD82	Chr8	25530559	27320803	Chr8_27156301	54	100	210	204	53	121	93	69	117	2.84499e-38
SD83	Chr8	27320803	28443022	Chr8_28187050	45	87	208	223	42	138	93	71	114	1.21903e-47
SD84	Chr9	0	8226706	Chr9_62823	79	111	196	121	43	128	124	136	83	1.2107e-21
SD85	Chr9	8998556	12034996	Chr9_9972183	47	217	183	22	103	100	159	124	66	3.3611e-46
SD86	Chr9	12034996	14053690	Chr9_13522857	61	201	157	83	96	118	119	116	70	2.24339e-19
SD87	Chr9	14053690	15842796	Chr9_15728094	33	256	119	26	110	125	150	110	92	2.65487e-47
SD88	Chr9	16017293	18351008	Chr9_16841026	83	160	121	119	92	145	163	55	83	2.34861e-16
SD89	Chr9	18351008	20775439	Chr9_19974019	38	121	117	207	54	172	131	68	113	1.94693e-27
SD90	Chr9	20775439	21928309	Chr9_20809573	58	91	137	171	91	147	146	68	112	4.32085e-13
SD91	Chr9	22555743	23012720	Chr9_22810010	32	83	142	174	87	144	133	88	138	3.05749e-11
SD92	Chr10	0	3827101	Chr10_3706109	112	94	211	157	44	151	126	79	47	1.2168e-41
SD93	Chr10	3827101	12026124	Chr10_8072087	188	72	68	29	110	128	254	76	96	2.58675e-62
SD94	Chr10	12026124	14783153	Chr10_12599949	74	149	172	120	95	157	118	48	88	1.66208e-18
SD95	Chr10	14783153	17531458	Chr10_14864158	32	173	144	146	97	158	94	80	97	1.09266e-12
SD96	Chr10	17571866	17623862	Chr10_17592847	28	114	83	207	118	108	120	107	136	9.78313e-14
SD97	Chr10	19896785	20499436	Chr10_20411806	88	167	94	148	50	136	117	122	99	2.44049e-14
SD98	Chr10	21640453	21661929	Chr10_21661929	35	177	81	131	100	127	143	130	97	5.74262e-09
SD99	Chr11	0	2168184	Chr11_358010	37	72	170	149	125	136	111	146	75	1.33901e-12
SD100	Chr11	2168184	3506500	Chr11_2191252	36	97	146	94	173	165	97	103	110	8.07556e-11
SD101	Chr11	3506500	5205332	Chr11_5017528	83	117	151	78	174	172	100	70	76	3.56697e-21
SD102	Chr11	5205332	7621954	Chr11_5530162	107	111	178	41	138	167	122	64	93	1.04844e-26
SD103	Chr11	7667584	14704320	Chr11_8238736	45	123	30	178	143	125	166	76	135	1.23718e-25
SD104	Chr11	14704320	17417607	Chr11_16094959	40	118	137	83	148	111	166	62	156	1.18064e-13
SD105	Chr11	18903709	20692510	Chr11_20668177	43	78	178	128	117	85	211	102	79	2.92279e-26
SD106	Chr11	20692510	23076980	Chr11_22351432	133	77	234	85	58	68	225	87	54	7.60887e-71
SD107	Chr11	23076980	25133383	Chr11_23218362	68	86	185	157	80	63	213	79	90	6.9248e-38
SD108	Chr11	25133383	28817885	Chr11_28326611	235	83	194	179	70	143	77	27	13	2.18662e-65
SD109	Chr11	28817885	29021106	Chr11_28851384	39	95	196	164	67	167	74	160	59	4.29854e-33
SD110	Chr12	0	2314239	Chr12_644332	28	132	229	229	188	58	61	49	47	3.36564e-76
SD111	Chr12	2314239	3666082	Chr12_2345819	34	124	229	174	166	81	69	81	63	1.77101e-41
SD112	Chr12	3666082	7069042	Chr12_6715495	47	250	60	148	119	115	79	101	102	1.88101e-38
SD113	Chr12	7069042	17951978	Chr12_16843340	251	186	127	138	32	152	65	24	46	3.98965e-56
SD114	Chr12	17951978	20186564	Chr12_20186564	171	53	163	227	84	151	36	56	80	9.34117e-60
SD115	Chr12	20186564	20407708	Chr12_20250349	249	73	211	228	50	84	25	31	70	5.64993e-93
SD116	Chr12	20407708	23354618	Chr12_23068369	39	146	151	247	79	118	64	44	133	1.91444e-46
SD117	Chr12	23354618	25348404	Chr12_24883929	29	153	168	316	48	124	66	43	74	1.28938e-96
SD118	Chr12	25348404	27312555	Chr12_26221333	32	164	432	9	49	93	102	48	92	1.57796e-211
SD119	Chr12	27312555	27531856	Chr12_27344453	37	131	171	282	49	66	145	63	77	8.29922e-71

## Sheet: TableS7
Table S7 Natural variation of pf12 allele among 8 parents
Taxa	DUYAO/pf12A																				JIEYAO/pf12B
	178	179	276	482	497/FS stop	540	602	604	836	1156	1162	1165	1171	1173	1188	1271	1426	1429	1432	1735	38	97	136	205	227	343	523	1011	1421	1440	1495
Function haplotype	T	T	T	G	CG	G	T	G	A	A	G	A	G	T	T	A	A	T	G	C	C	A	A	C	G	A	C	T	C	T	C
ZS97	T	T	T	G	CG	G	T	G	A	A	G	A	G	T	T	A	A	T	G	C	C	A	A	C	G	A	C	T	C	T	C
MH63	T	T	T	G	CG	G	T	G	A	A	G	A	G	T	T	A	A	T	G	C	C	A	A	C	G	A	C	T	C	T	C
9311	T	T	T	G	CG	G	T	G	A	A	G	A	G	T	T	A	A	T	G	C	C	A	A	C	G	A	C	T	C	T	C
XS134	T	T	T	G	CG	G	T	G	A	A	G	A	G	T	T	A	A	T	G	C	C	A	A	C	G	A	C	T	C	T	C
AUS449	A	C	C	A	C	T	TT	T	G	C	A	G	A	A	A	G	ATACTCGAACTAATGGCCTTGATTCTGTTTTGTAACTT	TGCATCTAACGTGTCAACACTG	GGTTATTTCAA	A	T	C	A	T	A	G	C	T	A	T	G
MITAK	-	-	-	-	-	-	-	-	-	-	-	-	-	-	-	-	-	-	-	-	-	-	G	C	G	G	T	C	C	G	C
NIP	-	-	-	-	-	-	-	-	-	-	-	-	-	-	-	-	-	-	-	-	-	-	G	C	G	G	T	C	C	G	C
WYJ3	-	-	-	-	-	-	-	-	-	-	-	-	-	-	-	-	-	-	-	-	-	-	G	C	G	G	T	C	C	G	C

## Sheet: TableS8
Table S8 Functional variants in segregation distortion genes
gene	chrom	pos	ref	alt	anno	ZS97	MH63	9311	XS134	AUS449	MITAK	NIP	WYJ3
OsLUGL	Chr1	23946002	G	GC	frameshift_variant	0	0	1	0	1	1	0	0
OsLUGL	Chr1	23946003	T	TGC	frameshift_variant	0	0	1	0	1	1	0	0
Osg1	Chr1	41680593	G	GTACCTCGTGTGTTCTGATCAGAACTCTGTCCTTTCTGCAGGAACAGCCGTTGAGGGTCA	frameshift_variant	0	0	0	1	0	1	0	0
MIT	Chr3	10388981	T	A	stop_lost	1	1	1	0	1	1	0	0
SRWD5	Chr3	15330128	TTTGTTTGTACGACCCAATATTTATGTTGATCACTAACAATCCTACAAGATAAACTGTTACATTACCTAAAGAAAAAAAATAAAATGATTAAGGGGGAAAAATATCTTTTGAGTTGGTGCGCCGTTACATCAACTTAGTTTGTCCATATATATGTCTGACAAACCATGGTCACAAGGTTTTTTTTTTCCAGTGAAAATTCATGTCTTCTTGTTTACATAGCGTTTGCCTTAGTTTGTGCAATTTCTGGTTATTCATGGACGTTTCAGGTAAAGATGCAATCAAAAAGCATGTCTGACACTATGGTCCTCACATATTCATAACGTTTGAAACAGATTATTCACAGGATTCTTGTCACGGATTATCTACTTAATTATAACGATATATTTAATACTTTTAGA…	TATATATATATATATATATATATATATATATATATATATATATGTTTATACGACCCAATATTTATGTTGATCACGAACAATCCTACAAGATCAACTGTTTTATTATCTAAAATAAAAATATAAACTGTTTAAGGGGGGAAAAATATCTTTTGAGTTGGTGCGCCGTTACATCAACTTAGTTTGTCCATATATATGTCTGACGAACCATGGTCACAAAGTTTTTTTTTCCTTGAGAAAATTATGTCTTCTTGTTTACATAGCGTTTGCCTTAGTTTGTGCAATTTCTGTTTATTCATGGACGTTTCAGGTAAAGATGCAATCAAAAAGCATGTCCGACACTATGGTCCTCAGAAATATTCATAACGTTTGAAACAGATTTATTCACTGGATTGTTGTCAA…	frameshift_variant,stop_gained,splice_acceptor_variant,missense_variant,splice_region_variant,intron_variant	2	0	1	0	0	0	0	0
SRWD5	Chr3	15331345	C	CGATACTTCAGCCTTAGACTACAAAGAAGGGAAAGACATGCAAGG	frameshift_variant,stop_gained	0	1	0	0	1	0	0	0
SRWD5	Chr3	15331350	C	CTTCAGCCTTAGACTACAAAGAAGGGAAAGACATGCAAGG	stop_gained,disruptive_inframe_insertion	0	0	0	0	0	1	0	0
SRWD5	Chr3	15334265	G	GAC	frameshift_variant	0	1	0	0	1	0	0	0
SRWD5	Chr3	15334266	G	GA	frameshift_variant	0	1	0	0	1	0	0	0
RMS	Chr4	23819272	AGTTGGAGA	CAGTTGGAGATATAGATGACCATATGGCCCGAGGCCCACGGCCCGGCACGAAGCCCGCAATTTTGGCCCGGCCCAAGCACGGCCCGGCCCGACTAGGGTCGTGCCCGTGCCGGCCCGGCCCGACAGCCGGGCCGTGCCTGGGCTGCACCCTCGGCACGGTGGGCCGGCCCGGCACGGCCCGATCAAATAAAAAAAATATAGGGACAAAAAATAGACTTATATAATCGTATAAGGCATGGCCCAAGAAAATAGGTATACAAAATAGACTTATTTTCCAGCCATTTAAACACAACCCACAGAGTTGAGGGACCAAAAATAGACTTATTTCCAGCCATTTAACACAGCCCACAGAGTTGAGGGATCAAAAATAGACTTATTTCCAGCCATTTAAACACAGCC…	stop_gained,missense_variant,conservative_inframe_insertion	1	1	1	0	0	0	0	0
OsCP1	Chr4	34207679	A	ACGTGGAGGCGC	frameshift_variant	1	1	1	1	1	1	0	0
OsCP1	Chr4	34207680	T	TG	frameshift_variant	1	1	1	1	1	1	0	0
IDEF2	Chr5	20881336	A	G	stop_lost	1	1	1	0	1	0	0	0
Hd1	Chr6	9336862	CCGCT	CCCGCTCGCCAGGCGCCACCAGCGCGTCCCCGTCGCGCCGCTC	frameshift_variant,missense_variant	1	1	1	0	0	0	0	0
Hd1	Chr6	9338004	CTT	C	frameshift_variant	0	0	0	0	1	1	0	0
Hd1	Chr6	9338222	AGAAA	A	frameshift_variant	0	1	1	0	0	0	0	0
OsHEN1	Chr7	3430627	G	A	splice_donor_variant,intron_variant	0	1	0	0	1	0	0	0
OsCTZFP8	Chr8	12357704	T	C	start_lost	1	1	1	0	0	1	0	0
OsCTZFP8	Chr8	12358403	CTC	C	frameshift_variant	1	1	0	0	0	0	0	0
OsCTZFP8	Chr8	12358427	CATCT	CCT,C	frameshift_variant	1	1	1	0	0	2	0	0
OsHAK26	Chr8	25316308	T	C	splice_donor_variant,intron_variant	0	0	0	0	1	0	0	0
OsMADS45	Chr8	26507383	CTA	C	frameshift_variant	0	0	0	0	1	0	0	0
OsMADS45	Chr8	26509940	G	A	stop_gained	0	0	0	0	1	0	0	0
OsMADS45	Chr8	26509941	G	A	stop_gained	1	1	0	0	0	0	0	0
OsMADS45	Chr8	26509982	GTA	G	frameshift_variant	1	1	1	0	1	0	0	0
UGPase1	Chr9	21919424	T	C	splice_donor_variant,intron_variant	1	1	1	0	1	0	0	0
OsWAK91	Chr9	22315775	CACCG	C	frameshift_variant	0	1	1	0	0	0	0	0
OsWAK91	Chr9	22315781	CT	C	frameshift_variant	0	1	1	0	0	0	0	0
OsWAK91	Chr9	22315783	AT	A	frameshift_variant	0	1	1	0	0	0	0	0
OsWAK91	Chr9	22316524	A	AG	frameshift_variant	1	1	1	0	0	0	0	0
OsWAK91	Chr9	22316525	C	CAG	frameshift_variant	1	1	1	0	0	0	0	0
OsWAK91	Chr9	22318449	T	C	stop_lost	1	1	1	0	0	0	0	0
OsADF	Chr10	1625590	C	T	stop_gained	0	1	0	0	1	0	0	0
OsADF	Chr10	1626120	C	T	splice_acceptor_variant,intron_variant	0	1	0	0	1	0	0	0
OsADF	Chr10	1627713	C	T	splice_acceptor_variant,intron_variant	0	1	0	0	0	0	0	0
OsADF	Chr10	1633661	C	CTGTTGGTAGGATCACTTCTAAACTACACTCAATAGTCTAGCTGAAACTGAAACTGAAAATGAGCTGAAAAGCTTACTAACTCAAGAGGGGTACATGTCCTTTTATAGGTCTTTAAGTCGGTGCTACAGTATGCTACAGTAACCGACATACTATTCATCTTGCTGTTTACAGCTAAAGTAAAGTCTAAATTTACTACTACTACCAGCTGTTAAGCAGCTGTACATTCTTACTAGCTAAGGAACCTACAGTAGCAAGGATTATGCTAACAATTCTCCCCCTAATCCTTGCACATCAGATTTTGATTGATTTGGACCATTCCAATCTTAGCTCGCAATTCTTGGAATTTCACCCGTCCTAATGCCTTCGTTAGAATGTCAGCGAGCTGGTCCATGGTGGTG…	frameshift_variant,stop_gained	1	0	1	0	0	0	0	0
OsADF	Chr10	1634273	G	A	stop_gained	1	0	1	0	0	0	0	0
OsADF	Chr10	1634460	C	CG	frameshift_variant	1	1	1	0	0	0	0	0
OsADF	Chr10	1634468	CTAAA	C	splice_acceptor_variant,splice_region_variant,intron_variant	1	1	1	0	0	0	0	0
OsGRP2	Chr10	16429448	C	CGCCTTGCCCATATCCACTCCCGGAGCCATAGCCAGAGCCGCTACCATACCCGGCACCTTGGCCACCACCCCCTCCACCGCCACCACCTTGTCCACCACCACCGCCGGCAC	frameshift_variant	1	0	1	0	0	0	0	0
OsGRP2	Chr10	16429566	A	G	splice_donor_variant,intron_variant	1	0	1	0	0	0	0	0
OsGRP2	Chr10	16429569	T	C	splice_acceptor_variant,intron_variant	1	0	1	0	0	0	0	0
OsGRP2	Chr10	16429672	GCA	G	frameshift_variant	1	0	1	0	0	0	0	0
OsGRP2	Chr10	16429675	GC	G	frameshift_variant	1	0	1	0	0	0	0	0
OsGRP2	Chr10	16429882	A	ACT	frameshift_variant	1	0	1	0	0	1	0	0
OsGRP2	Chr10	16429944	T	TG	frameshift_variant	1	0	1	0	0	1	0	0
TG1	Chr11	22663386	GTACCGCATTTAATTTGTAAGTACATTACACAAAAGCTTTGTTTAGTAAGGGCCCTTTTGAATCAAAGTATTTATATAAAAATTTCATAGGATTCAAATCCTATAGGAAATTTTCCTATTTGTCCATTTGATTTAAATGATTGAAGCTTTCCAAATCCTATGAAATTCCTATAGAATGGCACATTGTATGTGGATTTTGGAGGAAATTTAGTAAGAGCTCCAACCTCTTGGAAAATTTCCTTTGAGTCTATCTCTCTCATCCGATTCCTACGTTTTTCCTGCGCTCCAATCAAACGACCATTCCTATGTTTTTCCTGTGTTTTGCAATCCTCTGTTTTACACTTCAATTCCTGTCTGAATCCTGTGTTTTTCCTATTCCTTCGTTTTTTCTACCCTGCG…	GCTTTGTTTGGTAAATTTCCTACCCTTCAAAACGTAGTATTGTATTCCAACTATTCATCCTTCATATCTTATTTAATTTAGCCATTCATCCATTTTTCTTTTTTCAATCACACCTCTTATTATCCATTTGCCAACCATATCCCCAACAGACACTTACGTCACAGAGCATGATTTACAGAACCATTACCTCCACCTCACGATTTAGCGATTATCGCATTAACCGTAATGATTTAGCGATTATCGCATTAACCGTGAGGTATAATGTGGTTTCAATAATTAAAAAGATTATCCGTATATG	frameshift_variant,stop_lost,splice_acceptor_variant,stop_retained_variant,splice_region_variant,intron_variant	0	0	0	1	0	1	0	1
TG1	Chr11	22663556	A	ATGAAGCTTTCCAAATCCTATGAAATTCC	frameshift_variant,stop_gained	1	0	0	0	0	0	0	0
OsGPAT3	Chr11	27489384	G	GCCGGC	frameshift_variant	0	1	1	1	0	0	0	0
OsGPAT3	Chr11	27489385	G	GC	frameshift_variant	0	1	1	1	0	0	0	0
OsGPAT3	Chr11	27489967	C	CG	frameshift_variant	1	0	0	0	1	0	0	0
OsGPAT3	Chr11	27489974	GA	G	frameshift_variant	1	0	0	0	1	0	0	0

## Sheet: TableS9
Table S9 Gene list in recombination hotspots and recombination suppression
chrom	start	end	gene	type
Chr1	20152827	20162827	LOC_Os01g36350	hotspot
Chr1	20152827	20162827	LOC_Os01g36360	hotspot
Chr1	20166142	20176142	LOC_Os01g36360	hotspot
Chr1	20166142	20176142	LOC_Os01g36370	hotspot
Chr1	20185528	20195528	LOC_Os01g36380	hotspot
Chr1	20185528	20195528	LOC_Os01g36390	hotspot
Chr1	20255721	20265721	LOC_Os01g36500	hotspot
Chr1	20255721	20265721	LOC_Os01g36510	hotspot
Chr1	20266259	20276259	LOC_Os01g36520	hotspot
Chr1	20266259	20276259	LOC_Os01g36530	hotspot
Chr1	20277882	20287882	LOC_Os01g36530	hotspot
Chr1	20277882	20287882	LOC_Os01g36540	hotspot
Chr1	20277882	20287882	LOC_Os01g36550	hotspot
Chr1	20277882	20287882	LOC_Os01g36560	hotspot
Chr1	20286054	20296054	LOC_Os01g36550	hotspot
Chr1	20286054	20296054	LOC_Os01g36560	hotspot
Chr1	20286054	20296054	LOC_Os01g36570	hotspot
Chr1	20294977	20304977	LOC_Os01g36580	hotspot
Chr1	20294977	20304977	LOC_Os01g36590	hotspot
Chr1	20317394	20327394	LOC_Os01g36620	hotspot
Chr1	20317394	20327394	LOC_Os01g36630	hotspot
Chr1	20327399	20337399	LOC_Os01g36640	hotspot
Chr1	20338050	20348050	LOC_Os01g36660	hotspot
Chr1	20360024	20370024	LOC_Os01g36670	hotspot
Chr1	20360024	20370024	LOC_Os01g36680	hotspot
Chr1	20370807	20380807	LOC_Os01g36690	hotspot
Chr1	20370807	20380807	LOC_Os01g36700	hotspot
Chr1	20370807	20380807	LOC_Os01g36710	hotspot
Chr1	20382111	20392111	LOC_Os01g36710	hotspot
Chr1	20382111	20392111	LOC_Os01g36720	hotspot
Chr1	20382111	20392111	LOC_Os01g36730	hotspot
Chr1	20389163	20399163	LOC_Os01g36730	hotspot
Chr1	20401151	20411151	LOC_Os01g36740	hotspot
Chr1	20418655	20428655	LOC_Os01g36766	hotspot
Chr1	20418655	20428655	LOC_Os01g36772	hotspot
Chr1	20466826	20476826	LOC_Os01g36790	hotspot
Chr1	20466826	20476826	LOC_Os01g36800	hotspot
Chr1	20474290	20484290	LOC_Os01g36800	hotspot
Chr1	20474290	20484290	LOC_Os01g36810	hotspot
Chr1	20474290	20484290	LOC_Os01g36820	hotspot
Chr1	20482400	20492400	LOC_Os01g36820	hotspot
Chr1	20482400	20492400	LOC_Os01g36830	hotspot
Chr1	20482400	20492400	LOC_Os01g36840	hotspot
Chr1	20512409	20522409	LOC_Os01g36850	hotspot
Chr1	20537635	20547635	LOC_Os01g36870	hotspot
Chr1	20537635	20547635	LOC_Os01g36880	hotspot
Chr1	20537635	20547635	LOC_Os01g36890	hotspot
Chr1	20559339	20569339	LOC_Os01g36910	hotspot
Chr1	20573450	20583450	LOC_Os01g36920	hotspot
Chr1	20573450	20583450	LOC_Os01g36930	hotspot
Chr1	20586905	20596905	LOC_Os01g36930	hotspot
Chr1	20586905	20596905	LOC_Os01g36940	hotspot
Chr1	20598500	20608500	LOC_Os01g36940	hotspot
Chr1	20598500	20608500	LOC_Os01g36950	hotspot
Chr1	20605855	20615855	LOC_Os01g36960	hotspot
Chr1	20621218	20631218	LOC_Os01g36970	hotspot
Chr1	20635679	20645679	LOC_Os01g36984	hotspot
Chr1	20635679	20645679	LOC_Os01g37000	hotspot
Chr1	20658136	20668136	LOC_Os01g37040	hotspot
Chr1	20658136	20668136	LOC_Os01g37050	hotspot
Chr1	20666867	20676867	LOC_Os01g37050	hotspot
Chr1	20666867	20676867	LOC_Os01g37060	hotspot
Chr1	20699886	20709886	LOC_Os01g37090	hotspot
Chr1	20699886	20709886	LOC_Os01g37100	hotspot
Chr1	20708112	20718112	LOC_Os01g37110	hotspot
Chr1	20708112	20718112	LOC_Os01g37120	hotspot
Chr1	20734892	20744892	LOC_Os01g37130	hotspot
Chr1	20734892	20744892	LOC_Os01g37140	hotspot
Chr1	20780124	20790124	LOC_Os01g37210	hotspot
Chr1	20809267	20819267	LOC_Os01g37260	hotspot
Chr1	20809267	20819267	LOC_Os01g37270	hotspot
Chr1	20809267	20819267	LOC_Os01g37280	hotspot
Chr1	20871894	20881894	LOC_Os01g37380	hotspot
Chr1	20871894	20881894	LOC_Os01g37390	hotspot
Chr1	20871894	20881894	LOC_Os01g37400	hotspot
Chr1	20887419	20897419	LOC_Os01g37420	hotspot
Chr1	42466134	42476134	LOC_Os01g73260	hotspot
Chr1	42466134	42476134	LOC_Os01g73270	hotspot
Chr1	42466134	42476134	LOC_Os01g73280	hotspot
Chr1	42466134	42476134	LOC_Os01g73290	hotspot
Chr1	42473433	42483433	LOC_Os01g73280	hotspot
Chr1	42473433	42483433	LOC_Os01g73290	hotspot
Chr1	42473433	42483433	LOC_Os01g73300	hotspot
Chr1	42488680	42498680	LOC_Os01g73320	hotspot
Chr1	42516953	42526953	LOC_Os01g73344	hotspot
Chr1	42516953	42526953	LOC_Os01g73332	hotspot
Chr1	42516953	42526953	LOC_Os01g73370	hotspot
Chr1	42534052	42544052	LOC_Os01g73400	hotspot
Chr1	42534052	42544052	LOC_Os01g73410	hotspot
Chr1	42542209	42552209	LOC_Os01g73410	hotspot
Chr1	42542209	42552209	LOC_Os01g73420	hotspot
Chr1	42542209	42552209	LOC_Os01g73430	hotspot
Chr1	42556424	42566424	LOC_Os01g73430	hotspot
Chr1	42556424	42566424	LOC_Os01g73440	hotspot
Chr1	42556424	42566424	LOC_Os01g73450	hotspot
Chr1	42562710	42572710	LOC_Os01g73450	hotspot
Chr1	42562710	42572710	LOC_Os01g73460	hotspot
Chr1	42587434	42597434	LOC_Os01g73500	hotspot
Chr1	42587434	42597434	LOC_Os01g73514	hotspot
Chr1	42602484	42612484	LOC_Os01g73530	hotspot
Chr1	42608590	42618590	LOC_Os01g73530	hotspot
Chr1	42608590	42618590	LOC_Os01g73540	hotspot
Chr1	42608590	42618590	LOC_Os01g73550	hotspot
Chr1	42608590	42618590	LOC_Os01g73560	hotspot
Chr1	42621607	42631607	LOC_Os01g73560	hotspot
Chr1	42621607	42631607	LOC_Os01g73570	hotspot
Chr1	42621607	42631607	LOC_Os01g73580	hotspot
Chr1	42639540	42649540	LOC_Os01g73604	hotspot
Chr1	42639540	42649540	LOC_Os01g73620	hotspot
Chr1	42651042	42661042	LOC_Os01g73620	hotspot
Chr1	42651042	42661042	LOC_Os01g73630	hotspot
Chr1	42651042	42661042	LOC_Os01g73640	hotspot
Chr1	42688174	42698174	LOC_Os01g73670	hotspot
Chr1	42688174	42698174	LOC_Os01g73680	hotspot
Chr1	42688174	42698174	LOC_Os01g73690	hotspot
Chr1	42696463	42706463	LOC_Os01g73690	hotspot
Chr1	42696463	42706463	LOC_Os01g73700	hotspot
Chr1	42696463	42706463	LOC_Os01g73710	hotspot
Chr1	42707327	42717327	LOC_Os01g73720	hotspot
Chr1	42707327	42717327	LOC_Os01g73730	hotspot
Chr1	42707327	42717327	LOC_Os01g73740	hotspot
Chr1	42707327	42717327	LOC_Os01g73750	hotspot
Chr1	42734403	42744403	LOC_Os01g73780	hotspot
Chr1	42734403	42744403	LOC_Os01g73790	hotspot
Chr1	42740649	42750649	LOC_Os01g73790	hotspot
Chr1	42752295	42762295	LOC_Os01g73800	hotspot
Chr1	42752295	42762295	LOC_Os01g73810	hotspot
Chr1	42752295	42762295	LOC_Os01g73820	hotspot
Chr1	42777150	42787150	LOC_Os01g73840	hotspot
Chr1	42793072	42803072	LOC_Os01g73860	hotspot
Chr1	42828316	42838316	LOC_Os01g73910	hotspot
Chr1	42828316	42838316	LOC_Os01g73920	hotspot
Chr1	42828316	42838316	LOC_Os01g73930	hotspot
Chr1	42828316	42838316	LOC_Os01g73950	hotspot
Chr1	42850488	42860488	LOC_Os01g73970	hotspot
Chr1	42850488	42860488	LOC_Os01g73980	hotspot
Chr1	42850488	42860488	LOC_Os01g73990	hotspot
Chr1	42863122	42873122	LOC_Os01g74000	hotspot
Chr1	42863122	42873122	LOC_Os01g74010	hotspot
Chr1	42870702	42880702	LOC_Os01g74010	hotspot
Chr1	42870702	42880702	LOC_Os01g74020	hotspot
Chr1	42870702	42880702	LOC_Os01g74030	hotspot
Chr1	42882604	42892604	LOC_Os01g74030	hotspot
Chr1	42882604	42892604	LOC_Os01g74040	hotspot
Chr1	42882604	42892604	LOC_Os01g74050	hotspot
Chr1	42882604	42892604	LOC_Os01g74060	hotspot
Chr1	42929046	42939046	LOC_Os01g74130	hotspot
Chr1	42942876	42952876	LOC_Os01g74140	hotspot
Chr1	42942876	42952876	LOC_Os01g74146	hotspot
Chr1	42948783	42958783	LOC_Os01g74146	hotspot
Chr1	42948783	42958783	LOC_Os01g74152	hotspot
Chr1	42961044	42971044	LOC_Os01g74160	hotspot
Chr1	42961044	42971044	LOC_Os01g74170	hotspot
Chr1	42961044	42971044	LOC_Os01g74180	hotspot
Chr1	42971794	42981794	LOC_Os01g74180	hotspot
Chr1	42971794	42981794	LOC_Os01g74190	hotspot
Chr1	42971794	42981794	LOC_Os01g74200	hotspot
Chr1	42978494	42988494	LOC_Os01g74190	hotspot
Chr1	42978494	42988494	LOC_Os01g74200	hotspot
Chr1	42978494	42988494	LOC_Os01g74210	hotspot
Chr1	43015471	43025471	LOC_Os01g74250	hotspot
Chr1	43044632	43054632	LOC_Os01g74300	hotspot
Chr1	43044632	43054632	LOC_Os01g74310	hotspot
Chr1	43059314	43069314	LOC_Os01g74320	hotspot
Chr1	43059314	43069314	LOC_Os01g74330	hotspot
Chr1	43070963	43080963	LOC_Os01g74340	hotspot
Chr1	43070963	43080963	LOC_Os01g74350	hotspot
Chr1	43070963	43080963	LOC_Os01g74360	hotspot
Chr1	43070963	43080963	LOC_Os01g74370	hotspot
Chr1	43078269	43088269	LOC_Os01g74370	hotspot
Chr1	43078269	43088269	LOC_Os01g74380	hotspot
Chr1	43078269	43088269	LOC_Os01g74390	hotspot
Chr1	43093497	43103497	LOC_Os01g74410	hotspot
Chr1	43111286	43121286	LOC_Os01g74440	hotspot
Chr1	43111286	43121286	LOC_Os01g74450	hotspot
Chr1	43111286	43121286	LOC_Os01g74460	hotspot
Chr1	43119654	43129654	LOC_Os01g74460	hotspot
Chr1	43119654	43129654	LOC_Os01g74470	hotspot
Chr1	43124864	43134864	LOC_Os01g74460	hotspot
Chr1	43124864	43134864	LOC_Os01g74470	hotspot
Chr1	43132876	43142876	LOC_Os01g74470	hotspot
Chr1	43132876	43142876	LOC_Os01g74480	hotspot
Chr1	43132876	43142876	LOC_Os01g74490	hotspot
Chr1	43148262	43158262	LOC_Os01g74510	hotspot
Chr1	43154059	43164059	LOC_Os01g74510	hotspot
Chr1	43154059	43164059	LOC_Os01g74520	hotspot
Chr1	43154059	43164059	LOC_Os01g74530	hotspot
Chr10	17490828	17500828	LOC_Os10g33300	hotspot
Chr10	17490828	17500828	LOC_Os10g33304	hotspot
Chr10	17490828	17500828	LOC_Os10g33310	hotspot
Chr10	17539902	17549902	LOC_Os10g33350	hotspot
Chr10	17539902	17549902	LOC_Os10g33360	hotspot
Chr10	17547841	17557841	LOC_Os10g33360	hotspot
Chr10	17559014	17569014	LOC_Os10g33370	hotspot
Chr10	17566866	17576866	LOC_Os10g33370	hotspot
Chr10	17566866	17576866	LOC_Os10g33390	hotspot
Chr10	17566866	17576866	LOC_Os10g33380	hotspot
Chr10	17577492	17587492	LOC_Os10g33400	hotspot
Chr10	17577492	17587492	LOC_Os10g33410	hotspot
Chr10	17577492	17587492	LOC_Os10g33420	hotspot
Chr10	17587847	17597847	LOC_Os10g33420	hotspot
Chr10	17594317	17604317	LOC_Os10g33430	hotspot
Chr10	17602658	17612658	LOC_Os10g33440	hotspot
Chr10	17612983	17622983	LOC_Os10g33440	hotspot
Chr10	17612983	17622983	LOC_Os10g33450	hotspot
Chr10	17612983	17622983	LOC_Os10g33460	hotspot
Chr10	17618862	17628862	LOC_Os10g33460	hotspot
Chr10	17618862	17628862	LOC_Os10g33470	hotspot
Chr10	17633228	17643228	LOC_Os10g33480	hotspot
Chr10	17633228	17643228	LOC_Os10g33484	hotspot
Chr10	17655868	17665868	LOC_Os10g33500	hotspot
Chr10	17655868	17665868	LOC_Os10g33510	hotspot
Chr10	17663763	17673763	LOC_Os10g33510	hotspot
Chr10	17663763	17673763	LOC_Os10g33520	hotspot
Chr10	17669521	17679521	LOC_Os10g33520	hotspot
Chr10	17669521	17679521	LOC_Os10g33530	hotspot
Chr10	17682583	17692583	LOC_Os10g33540	hotspot
Chr10	17682583	17692583	LOC_Os10g33550	hotspot
Chr10	17689203	17699203	LOC_Os10g33550	hotspot
Chr10	17689203	17699203	LOC_Os10g33560	hotspot
Chr10	17706897	17716897	LOC_Os10g33600	hotspot
Chr10	17721478	17731478	LOC_Os10g33620	hotspot
Chr10	17721478	17731478	LOC_Os10g33630	hotspot
Chr11	2334934	2344934	LOC_Os11g05270	hotspot
Chr11	2334934	2344934	LOC_Os11g05280	hotspot
Chr11	2334934	2344934	LOC_Os11g05290	hotspot
Chr11	2358563	2368563	LOC_Os11g05320	hotspot
Chr11	2358563	2368563	LOC_Os11g05340	hotspot
Chr11	2364762	2374762	LOC_Os11g05340	hotspot
Chr11	2370084	2380084	LOC_Os11g05340	hotspot
Chr11	2370084	2380084	LOC_Os11g05350	hotspot
Chr11	2370084	2380084	LOC_Os11g05360	hotspot
Chr11	2383185	2393185	LOC_Os11g05370	hotspot
Chr11	2383185	2393185	LOC_Os11g05380	hotspot
Chr11	2415604	2425604	LOC_Os11g05390	hotspot
Chr11	2415604	2425604	LOC_Os11g05394	hotspot
Chr11	2415604	2425604	LOC_Os11g05400	hotspot
Chr11	2422965	2432965	LOC_Os11g05394	hotspot
Chr11	2422965	2432965	LOC_Os11g05400	hotspot
Chr11	2422965	2432965	LOC_Os11g05410	hotspot
Chr11	2433403	2443403	LOC_Os11g05410	hotspot
Chr11	2433403	2443403	LOC_Os11g05420	hotspot
Chr11	2433403	2443403	LOC_Os11g05430	hotspot
Chr11	2441126	2451126	LOC_Os11g05430	hotspot
Chr11	2441126	2451126	LOC_Os11g05440	hotspot
Chr11	2441126	2451126	LOC_Os11g05450	hotspot
Chr11	2441126	2451126	LOC_Os11g05460	hotspot
Chr11	2476983	2486983	LOC_Os11g05490	hotspot
Chr11	2476983	2486983	LOC_Os11g05494	hotspot
Chr11	2476983	2486983	LOC_Os11g05500	hotspot
Chr11	2482236	2492236	LOC_Os11g05500	hotspot
Chr11	2482236	2492236	LOC_Os11g05510	hotspot
Chr11	2482236	2492236	LOC_Os11g05520	hotspot
Chr11	2482236	2492236	LOC_Os11g05530	hotspot
Chr11	2492452	2502452	LOC_Os11g05540	hotspot
Chr11	2499870	2509870	LOC_Os11g05540	hotspot
Chr11	2499870	2509870	LOC_Os11g05550	hotspot
Chr11	2512723	2522723	LOC_Os11g05552	hotspot
Chr11	2512723	2522723	LOC_Os11g05556	hotspot
Chr11	2512723	2522723	LOC_Os11g05562	hotspot
Chr11	2532793	2542793	LOC_Os11g05580	hotspot
Chr11	2532793	2542793	LOC_Os11g05590	hotspot
Chr11	2532793	2542793	LOC_Os11g05600	hotspot
Chr11	2541179	2551179	LOC_Os11g05614	hotspot
Chr11	2550997	2560997	LOC_Os11g05614	hotspot
Chr11	2550997	2560997	LOC_Os11g05630	hotspot
Chr11	2550997	2560997	LOC_Os11g05640	hotspot
Chr11	2557536	2567536	LOC_Os11g05640	hotspot
Chr11	2557536	2567536	LOC_Os11g05650	hotspot
Chr11	2566764	2576764	LOC_Os11g05650	hotspot
Chr11	2566764	2576764	LOC_Os11g05660	hotspot
Chr11	2587748	2597748	LOC_Os11g05690	hotspot
Chr11	2599947	2609947	LOC_Os11g05690	hotspot
Chr11	2599947	2609947	LOC_Os11g05700	hotspot
Chr11	2614842	2624842	LOC_Os11g05710	hotspot
Chr11	2614842	2624842	LOC_Os11g05720	hotspot
Chr11	2629040	2639040	LOC_Os11g05740	hotspot
Chr11	2629040	2639040	LOC_Os11g05750	hotspot
Chr11	2640271	2650271	LOC_Os11g05760	hotspot
Chr11	2650323	2660323	LOC_Os11g05770	hotspot
Chr11	2657368	2667368	LOC_Os11g05770	hotspot
Chr11	2657368	2667368	LOC_Os11g05780	hotspot
Chr11	2668334	2678334	LOC_Os11g05790	hotspot
Chr11	2681245	2691245	LOC_Os11g05800	hotspot
Chr11	2681245	2691245	LOC_Os11g05810	hotspot
Chr11	2687908	2697908	LOC_Os11g05810	hotspot
Chr11	2687908	2697908	LOC_Os11g05820	hotspot
Chr11	2702021	2712021	LOC_Os11g05830	hotspot
Chr11	2708300	2718300	LOC_Os11g05830	hotspot
Chr11	2708300	2718300	LOC_Os11g05840	hotspot
Chr11	2713855	2723855	LOC_Os11g05840	hotspot
Chr11	2719137	2729137	LOC_Os11g05840	hotspot
Chr11	2732494	2742494	LOC_Os11g05850	hotspot
Chr11	2732494	2742494	LOC_Os11g05860	hotspot
Chr11	2738575	2748575	LOC_Os11g05860	hotspot
Chr11	2738575	2748575	LOC_Os11g05870	hotspot
Chr11	2748344	2758344	LOC_Os11g05870	hotspot
Chr11	2762663	2772663	LOC_Os11g05880	hotspot
Chr11	2762663	2772663	LOC_Os11g05890	hotspot
Chr11	2781113	2791113	LOC_Os11g05920	hotspot
Chr11	2781113	2791113	LOC_Os11g05930	hotspot
Chr11	2804324	2814324	LOC_Os11g05950	hotspot
Chr11	2804324	2814324	LOC_Os11g05960	hotspot
Chr11	2804324	2814324	LOC_Os11g05970	hotspot
Chr11	2814884	2824884	LOC_Os11g05980	hotspot
Chr11	2814884	2824884	LOC_Os11g05990	hotspot
Chr11	2827262	2837262	LOC_Os11g06000	hotspot
Chr11	2827262	2837262	LOC_Os11g06010	hotspot
Chr11	2836597	2846597	LOC_Os11g06010	hotspot
Chr11	2836597	2846597	LOC_Os11g06020	hotspot
Chr11	2836597	2846597	LOC_Os11g06030	hotspot
Chr11	2859020	2869020	LOC_Os11g06040	hotspot
Chr11	2875232	2885232	LOC_Os11g06050	hotspot
Chr11	2890773	2900773	LOC_Os11g06070	hotspot
Chr11	2890773	2900773	LOC_Os11g06080	hotspot
Chr11	2897397	2907397	LOC_Os11g06080	hotspot
Chr11	2897397	2907397	LOC_Os11g06090	hotspot
Chr11	2897397	2907397	LOC_Os11g06100	hotspot
Chr11	2904797	2914797	LOC_Os11g06100	hotspot
Chr11	2904797	2914797	LOC_Os11g06110	hotspot
Chr11	2904797	2914797	LOC_Os11g06130	hotspot
Chr11	2916619	2926619	LOC_Os11g06130	hotspot
Chr11	2916619	2926619	LOC_Os11g06140	hotspot
Chr11	2926655	2936655	LOC_Os11g06140	hotspot
Chr11	2926655	2936655	LOC_Os11g06150	hotspot
Chr11	2936950	2946950	LOC_Os11g06170	hotspot
Chr11	2946373	2956373	LOC_Os11g06180	hotspot
Chr11	2946373	2956373	LOC_Os11g06190	hotspot
Chr11	2967474	2977474	LOC_Os11g06210	hotspot
Chr11	2967474	2977474	LOC_Os11g06220	hotspot
Chr11	2982984	2992984	LOC_Os11g06234	hotspot
Chr11	2982984	2992984	LOC_Os11g06240	hotspot
Chr11	2982984	2992984	LOC_Os11g06250	hotspot
Chr11	3016041	3026041	LOC_Os11g06280	hotspot
Chr11	3016041	3026041	LOC_Os11g06290	hotspot
Chr11	3016041	3026041	LOC_Os11g06300	hotspot
Chr11	3022547	3032547	LOC_Os11g06300	hotspot
Chr11	3022547	3032547	LOC_Os11g06310	hotspot
Chr11	3022547	3032547	LOC_Os11g06320	hotspot
Chr11	3036119	3046119	LOC_Os11g06330	hotspot
Chr11	3036119	3046119	LOC_Os11g06340	hotspot
Chr11	3036119	3046119	LOC_Os11g06350	hotspot
Chr11	3044851	3054851	LOC_Os11g06350	hotspot
Chr11	3051817	3061817	LOC_Os11g06360	hotspot
Chr11	3063584	3073584	LOC_Os11g06370	hotspot
Chr11	3063584	3073584	LOC_Os11g06380	hotspot
Chr11	3078867	3088867	LOC_Os11g06390	hotspot
Chr11	3078867	3088867	LOC_Os11g06400	hotspot
Chr11	3093097	3103097	LOC_Os11g06410	hotspot
Chr11	3093097	3103097	LOC_Os11g06420	hotspot
Chr11	3111800	3121800	LOC_Os11g06440	hotspot
Chr11	3111800	3121800	LOC_Os11g06450	hotspot
Chr11	3111800	3121800	LOC_Os11g06460	hotspot
Chr11	3127275	3137275	LOC_Os11g06470	hotspot
Chr11	3127275	3137275	LOC_Os11g06480	hotspot
Chr11	3127275	3137275	LOC_Os11g06490	hotspot
Chr11	3149558	3159558	LOC_Os11g06530	hotspot
Chr11	3149558	3159558	LOC_Os11g06540	hotspot
Chr11	3149558	3159558	LOC_Os11g06550	hotspot
Chr11	3149558	3159558	LOC_Os11g06560	hotspot
Chr11	3156237	3166237	LOC_Os11g06570	hotspot
Chr11	3171954	3181954	LOC_Os11g06570	hotspot
Chr11	3171954	3181954	LOC_Os11g06580	hotspot
Chr11	3180059	3190059	LOC_Os11g06580	hotspot
Chr11	3180059	3190059	LOC_Os11g06590	hotspot
Chr11	3180059	3190059	LOC_Os11g06595	hotspot
Chr11	3180059	3190059	LOC_Os11g06600	hotspot
Chr11	3209719	3219719	LOC_Os11g06620	hotspot
Chr11	3209719	3219719	LOC_Os11g06630	hotspot
Chr11	3217726	3227726	LOC_Os11g06640	hotspot
Chr11	3228906	3238906	LOC_Os11g06640	hotspot
Chr11	3228906	3238906	LOC_Os11g06650	hotspot
Chr11	3254824	3264824	LOC_Os11g06690	hotspot
Chr11	3264524	3274524	LOC_Os11g06700	hotspot
Chr11	3264524	3274524	LOC_Os11g06710	hotspot
Chr11	3274085	3284085	LOC_Os11g06720	hotspot
Chr11	3283051	3293051	LOC_Os11g06730	hotspot
Chr11	3283051	3293051	LOC_Os11g06740	hotspot
Chr11	3288785	3298785	LOC_Os11g06730	hotspot
Chr11	3288785	3298785	LOC_Os11g06740	hotspot
Chr11	3288785	3298785	LOC_Os11g06750	hotspot
Chr11	3288785	3298785	LOC_Os11g06760	hotspot
Chr11	3300224	3310224	LOC_Os11g06760	hotspot
Chr11	3300224	3310224	LOC_Os11g06770	hotspot
Chr11	3305516	3315516	LOC_Os11g06770	hotspot
Chr11	3305516	3315516	LOC_Os11g06780	hotspot
Chr11	3315149	3325149	LOC_Os11g06780	hotspot
Chr11	3330468	3340468	LOC_Os11g06800	hotspot
Chr11	3330468	3340468	LOC_Os11g06810	hotspot
Chr11	3337594	3347594	LOC_Os11g06810	hotspot
Chr11	3337594	3347594	LOC_Os11g06820	hotspot
Chr11	3345073	3355073	LOC_Os11g06830	hotspot
Chr11	3353556	3363556	LOC_Os11g06840	hotspot
Chr11	3353556	3363556	LOC_Os11g06850	hotspot
Chr11	3359360	3369360	LOC_Os11g06840	hotspot
Chr11	3359360	3369360	LOC_Os11g06850	hotspot
Chr11	3359360	3369360	LOC_Os11g06860	hotspot
Chr11	3359360	3369360	LOC_Os11g06870	hotspot
Chr11	3365244	3375244	LOC_Os11g06860	hotspot
Chr11	3365244	3375244	LOC_Os11g06870	hotspot
Chr11	3365244	3375244	LOC_Os11g06880	hotspot
Chr11	3380919	3390919	LOC_Os11g06900	hotspot
Chr11	3380919	3390919	LOC_Os11g06910	hotspot
Chr11	3393161	3403161	LOC_Os11g06910	hotspot
Chr11	3393161	3403161	LOC_Os11g06920	hotspot
Chr11	3408860	3418860	LOC_Os11g06930	hotspot
Chr11	3419041	3429041	LOC_Os11g06930	hotspot
Chr11	3419041	3429041	LOC_Os11g06934	hotspot
Chr11	3474751	3484751	LOC_Os11g06990	hotspot
Chr11	3474751	3484751	LOC_Os11g07000	hotspot
Chr11	3474751	3484751	LOC_Os11g07010	hotspot
Chr11	3484603	3494603	LOC_Os11g07010	hotspot
Chr11	3484603	3494603	LOC_Os11g07020	hotspot
Chr11	3484603	3494603	LOC_Os11g07030	hotspot
Chr11	3501500	3511500	LOC_Os11g07050	hotspot
Chr11	3518755	3528755	LOC_Os11g07060	hotspot
Chr11	3518755	3528755	LOC_Os11g07070	hotspot
Chr11	3518755	3528755	LOC_Os11g07080	hotspot
Chr11	3529975	3539975	LOC_Os11g07080	hotspot
Chr11	3529975	3539975	LOC_Os11g07090	hotspot
Chr11	3529975	3539975	LOC_Os11g07100	hotspot
Chr11	3545379	3555379	LOC_Os11g07120	hotspot
Chr11	3545379	3555379	LOC_Os11g07124	hotspot
Chr11	3545379	3555379	LOC_Os11g07130	hotspot
Chr11	3556901	3566901	LOC_Os11g07140	hotspot
Chr11	3556901	3566901	LOC_Os11g07150	hotspot
Chr11	3556901	3566901	LOC_Os11g07160	hotspot
Chr11	3576976	3586976	LOC_Os11g07170	hotspot
Chr11	3576976	3586976	LOC_Os11g07180	hotspot
Chr11	3583704	3593704	LOC_Os11g07170	hotspot
Chr11	3583704	3593704	LOC_Os11g07180	hotspot
Chr11	3591020	3601020	LOC_Os11g07180	hotspot
Chr11	3591020	3601020	LOC_Os11g07190	hotspot
Chr11	3597928	3607928	LOC_Os11g07200	hotspot
Chr11	3606236	3616236	LOC_Os11g07200	hotspot
Chr11	3613843	3623843	LOC_Os11g07200	hotspot
Chr11	3613843	3623843	LOC_Os11g07220	hotspot
Chr11	3620531	3630531	LOC_Os11g07200	hotspot
Chr11	3620531	3630531	LOC_Os11g07220	hotspot
Chr11	3620531	3630531	LOC_Os11g07225	hotspot
Chr11	3628272	3638272	LOC_Os11g07225	hotspot
Chr11	3628272	3638272	LOC_Os11g07230	hotspot
Chr11	3641774	3651774	LOC_Os11g07240	hotspot
Chr11	3641774	3651774	LOC_Os11g07250	hotspot
Chr11	3648763	3658763	LOC_Os11g07250	hotspot
Chr11	3648763	3658763	LOC_Os11g07260	hotspot
Chr11	3655611	3665611	LOC_Os11g07260	hotspot
Chr11	3655611	3665611	LOC_Os11g07270	hotspot
Chr11	3662956	3672956	LOC_Os11g07270	hotspot
Chr11	3662956	3672956	LOC_Os11g07280	hotspot
Chr11	3670763	3680763	LOC_Os11g07280	hotspot
Chr11	3670763	3680763	LOC_Os11g07290	hotspot
Chr11	3676423	3686423	LOC_Os11g07290	hotspot
Chr11	3676423	3686423	LOC_Os11g07300	hotspot
Chr11	3676423	3686423	LOC_Os11g07310	hotspot
Chr11	3676423	3686423	LOC_Os11g07320	hotspot
Chr11	3684189	3694189	LOC_Os11g07320	hotspot
Chr11	3684189	3694189	LOC_Os11g07330	hotspot
Chr11	3693498	3703498	LOC_Os11g07340	hotspot
Chr11	3706519	3716519	LOC_Os11g07360	hotspot
Chr11	3706519	3716519	LOC_Os11g07370	hotspot
Chr11	3706519	3716519	LOC_Os11g07380	hotspot
Chr11	3711837	3721837	LOC_Os11g07370	hotspot
Chr11	3711837	3721837	LOC_Os11g07380	hotspot
Chr11	3711837	3721837	LOC_Os11g07390	hotspot
Chr11	3720220	3730220	LOC_Os11g07400	hotspot
Chr11	3727485	3737485	LOC_Os11g07410	hotspot
Chr11	3727485	3737485	LOC_Os11g07420	hotspot
Chr11	3727485	3737485	LOC_Os11g07430	hotspot
Chr11	3739876	3749876	LOC_Os11g07440	hotspot
Chr11	3739876	3749876	LOC_Os11g07450	hotspot
Chr11	3753968	3763968	LOC_Os11g07450	hotspot
Chr11	3753968	3763968	LOC_Os11g07460	hotspot
Chr11	3776980	3786980	LOC_Os11g07470	hotspot
Chr11	3788365	3798365	LOC_Os11g07470	hotspot
Chr11	3788365	3798365	LOC_Os11g07480	hotspot
Chr11	3788365	3798365	LOC_Os11g07490	hotspot
Chr11	3796650	3806650	LOC_Os11g07490	hotspot
Chr11	3796650	3806650	LOC_Os11g07500	hotspot
Chr11	3813927	3823927	LOC_Os11g07510	hotspot
Chr11	3813927	3823927	LOC_Os11g07530	hotspot
Chr11	3813927	3823927	LOC_Os11g07540	hotspot
Chr11	3825312	3835312	LOC_Os11g07550	hotspot
Chr11	3825312	3835312	LOC_Os11g07560	hotspot
Chr11	3825312	3835312	LOC_Os11g07570	hotspot
Chr11	3825312	3835312	LOC_Os11g07580	hotspot
Chr11	3842787	3852787	LOC_Os11g07590	hotspot
Chr11	3854735	3864735	LOC_Os11g07600	hotspot
Chr11	3881329	3891329	LOC_Os11g07620	hotspot
Chr11	3881329	3891329	LOC_Os11g07630	hotspot
Chr11	3889893	3899893	LOC_Os11g07640	hotspot
Chr11	3902106	3912106	LOC_Os11g07650	hotspot
Chr11	3911636	3921636	LOC_Os11g07650	hotspot
Chr11	3911636	3921636	LOC_Os11g07660	hotspot
Chr11	3911636	3921636	LOC_Os11g07670	hotspot
Chr11	3911636	3921636	LOC_Os11g07680	hotspot
Chr11	3917431	3927431	LOC_Os11g07670	hotspot
Chr11	3917431	3927431	LOC_Os11g07680	hotspot
Chr11	3917431	3927431	LOC_Os11g07690	hotspot
Chr11	3924625	3934625	LOC_Os11g07690	hotspot
Chr11	3924625	3934625	LOC_Os11g07700	hotspot
Chr11	3924625	3934625	LOC_Os11g07710	hotspot
Chr11	3933023	3943023	LOC_Os11g07710	hotspot
Chr11	3933023	3943023	LOC_Os11g07720	hotspot
Chr11	3933023	3943023	LOC_Os11g07730	hotspot
Chr11	23043921	23053921	LOC_Os11g38765	hotspot
Chr11	23049245	23059245	LOC_Os11g38765	hotspot
Chr11	23058635	23068635	LOC_Os11g38780	hotspot
Chr11	23058635	23068635	LOC_Os11g38790	hotspot
Chr11	23058635	23068635	LOC_Os11g38800	hotspot
Chr11	23071980	23081980	LOC_Os11g38800	hotspot
Chr11	23071980	23081980	LOC_Os11g38810	hotspot
Chr11	23081601	23091601	LOC_Os11g38810	hotspot
Chr11	23081601	23091601	LOC_Os11g38820	hotspot
Chr11	23099264	23109264	LOC_Os11g38840	hotspot
Chr11	23113446	23123446	LOC_Os11g38850	hotspot
Chr11	23119863	23129863	LOC_Os11g38850	hotspot
Chr11	23119863	23129863	LOC_Os11g38860	hotspot
Chr11	23136012	23146012	LOC_Os11g38870	hotspot
Chr11	23136012	23146012	LOC_Os11g38880	hotspot
Chr11	23153433	23163433	LOC_Os11g38890	hotspot
Chr11	23153433	23163433	LOC_Os11g38900	hotspot
Chr11	23166685	23176685	LOC_Os11g38910	hotspot
Chr11	23166685	23176685	LOC_Os11g38920	hotspot
Chr11	23166685	23176685	LOC_Os11g38930	hotspot
Chr11	23179243	23189243	LOC_Os11g38959	hotspot
Chr11	23185225	23195225	LOC_Os11g38959	hotspot
Chr11	23185225	23195225	LOC_Os11g38970	hotspot
Chr11	23185225	23195225	LOC_Os11g38980	hotspot
Chr11	23194980	23204980	LOC_Os11g38980	hotspot
Chr11	23213362	23223362	LOC_Os11g38990	hotspot
Chr11	23213362	23223362	LOC_Os11g39000	hotspot
Chr11	23224647	23234647	LOC_Os11g39010	hotspot
Chr11	23224647	23234647	LOC_Os11g39020	hotspot
Chr11	23252049	23262049	LOC_Os11g39060	hotspot
Chr11	23252049	23262049	LOC_Os11g39070	hotspot
Chr11	23252049	23262049	LOC_Os11g39079	hotspot
Chr12	2518859	2528859	LOC_Os12g05500	hotspot
Chr12	2518859	2528859	LOC_Os12g05510	hotspot
Chr12	2518859	2528859	LOC_Os12g05520	hotspot
Chr12	2535376	2545376	LOC_Os12g05540	hotspot
Chr12	2547947	2557947	LOC_Os12g05560	hotspot
Chr12	2547947	2557947	LOC_Os12g05570	hotspot
Chr12	2557226	2567226	LOC_Os12g05570	hotspot
Chr12	2557226	2567226	LOC_Os12g05580	hotspot
Chr12	2557226	2567226	LOC_Os12g05590	hotspot
Chr12	2572137	2582137	LOC_Os12g05600	hotspot
Chr12	2572137	2582137	LOC_Os12g05609	hotspot
Chr12	2582586	2592586	LOC_Os12g05620	hotspot
Chr12	2582586	2592586	LOC_Os12g05630	hotspot
Chr12	2582586	2592586	LOC_Os12g05640	hotspot
Chr12	2601720	2611720	LOC_Os12g05655	hotspot
Chr12	2601720	2611720	LOC_Os12g05660	hotspot
Chr12	2601720	2611720	LOC_Os12g05680	hotspot
Chr12	2616974	2626974	LOC_Os12g05690	hotspot
Chr12	2623910	2633910	LOC_Os12g05700	hotspot
Chr12	2637744	2647744	LOC_Os12g05715	hotspot
Chr12	2637744	2647744	LOC_Os12g05720	hotspot
Chr12	2637744	2647744	LOC_Os12g05730	hotspot
Chr12	2637744	2647744	LOC_Os12g05740	hotspot
Chr12	2645368	2655368	LOC_Os12g05740	hotspot
Chr12	2645368	2655368	LOC_Os12g05750	hotspot
Chr12	2645368	2655368	LOC_Os12g05760	hotspot
Chr12	2650610	2660610	LOC_Os12g05750	hotspot
Chr12	2650610	2660610	LOC_Os12g05760	hotspot
Chr12	2650610	2660610	LOC_Os12g05770	hotspot
Chr12	2662550	2672550	LOC_Os12g05780	hotspot
Chr12	2662550	2672550	LOC_Os12g05790	hotspot
Chr12	2673632	2683632	LOC_Os12g05810	hotspot
Chr12	2673632	2683632	LOC_Os12g05820	hotspot
Chr12	2683860	2693860	LOC_Os12g05830	hotspot
Chr12	2683860	2693860	LOC_Os12g05840	hotspot
Chr12	2683860	2693860	LOC_Os12g05860	hotspot
Chr12	2696276	2706276	LOC_Os12g05870	hotspot
Chr12	2696276	2706276	LOC_Os12g05880	hotspot
Chr12	2696276	2706276	LOC_Os12g05890	hotspot
Chr12	2701421	2711421	LOC_Os12g05890	hotspot
Chr12	2701421	2711421	LOC_Os12g05900	hotspot
Chr12	2710660	2720660	LOC_Os12g05900	hotspot
Chr12	2729381	2739381	LOC_Os12g05930	hotspot
Chr12	2729381	2739381	LOC_Os12g05940	hotspot
Chr12	2734613	2744613	LOC_Os12g05940	hotspot
Chr12	2734613	2744613	LOC_Os12g05950	hotspot
Chr12	2734613	2744613	LOC_Os12g05960	hotspot
Chr12	2748959	2758959	LOC_Os12g05970	hotspot
Chr12	2748959	2758959	LOC_Os12g05980	hotspot
Chr12	2754415	2764415	LOC_Os12g05990	hotspot
Chr12	2763768	2773768	LOC_Os12g06010	hotspot
Chr12	2786865	2796865	LOC_Os12g06040	hotspot
Chr12	2810903	2820903	LOC_Os12g06060	hotspot
Chr12	2816571	2826571	LOC_Os12g06060	hotspot
Chr12	2821727	2831727	LOC_Os12g06060	hotspot
Chr12	2821727	2831727	LOC_Os12g06070	hotspot
Chr12	2835021	2845021	LOC_Os12g06080	hotspot
Chr12	2843458	2853458	LOC_Os12g06090	hotspot
Chr12	2843458	2853458	LOC_Os12g06100	hotspot
Chr12	2848808	2858808	LOC_Os12g06100	hotspot
Chr12	2848808	2858808	LOC_Os12g06110	hotspot
Chr12	2864418	2874418	LOC_Os12g06130	hotspot
Chr12	2880339	2890339	LOC_Os12g06140	hotspot
Chr12	19187175	19197175	LOC_Os12g31870	hotspot
Chr12	19196512	19206512	LOC_Os12g31880	hotspot
Chr12	19196512	19206512	LOC_Os12g31890	hotspot
Chr12	19202962	19212962	LOC_Os12g31880	hotspot
Chr12	19202962	19212962	LOC_Os12g31890	hotspot
Chr12	19202962	19212962	LOC_Os12g31900	hotspot
Chr12	19212617	19222617	LOC_Os12g31900	hotspot
Chr12	19238181	19248181	LOC_Os12g31930	hotspot
Chr12	19238181	19248181	LOC_Os12g31940	hotspot
Chr12	19257773	19267773	LOC_Os12g31960	hotspot
Chr12	19268220	19278220	LOC_Os12g31980	hotspot
Chr12	19284968	19294968	LOC_Os12g32000	hotspot
Chr12	19284968	19294968	LOC_Os12g32010	hotspot
Chr12	19327654	19337654	LOC_Os12g32030	hotspot
Chr12	19327654	19337654	LOC_Os12g32040	hotspot
Chr12	19336614	19346614	LOC_Os12g32050	hotspot
Chr12	19336614	19346614	LOC_Os12g32060	hotspot
Chr12	19343950	19353950	LOC_Os12g32060	hotspot
Chr12	19350499	19360499	LOC_Os12g32080	hotspot
Chr12	19350499	19360499	LOC_Os12g32090	hotspot
Chr12	19362646	19372646	LOC_Os12g32110	hotspot
Chr12	19362646	19372646	LOC_Os12g32120	hotspot
Chr12	19375138	19385138	LOC_Os12g32120	hotspot
Chr12	19375138	19385138	LOC_Os12g32130	hotspot
Chr12	19375138	19385138	LOC_Os12g32140	hotspot
Chr12	19392425	19402425	LOC_Os12g32150	hotspot
Chr12	19398163	19408163	LOC_Os12g32160	hotspot
Chr12	19407661	19417661	LOC_Os12g32160	hotspot
Chr12	19407661	19417661	LOC_Os12g32170	hotspot
Chr12	19423959	19433959	LOC_Os12g32180	hotspot
Chr12	19423959	19433959	LOC_Os12g32190	hotspot
Chr12	19435347	19445347	LOC_Os12g32200	hotspot
Chr12	19435347	19445347	LOC_Os12g32210	hotspot
Chr12	19445055	19455055	LOC_Os12g32210	hotspot
Chr12	19445055	19455055	LOC_Os12g32230	hotspot
Chr12	19459370	19469370	LOC_Os12g32240	hotspot
Chr12	19468356	19478356	LOC_Os12g32250	hotspot
Chr12	19474625	19484625	LOC_Os12g32250	hotspot
Chr12	19474625	19484625	LOC_Os12g32260	hotspot
Chr12	19483070	19493070	LOC_Os12g32280	hotspot
Chr12	19499785	19509785	LOC_Os12g32300	hotspot
Chr12	19499785	19509785	LOC_Os12g32310	hotspot
Chr12	19499785	19509785	LOC_Os12g32320	hotspot
Chr12	19517175	19527175	LOC_Os12g32330	hotspot
Chr12	19517175	19527175	LOC_Os12g32360	hotspot
Chr12	19522665	19532665	LOC_Os12g32370	hotspot
Chr12	19522665	19532665	LOC_Os12g32374	hotspot
Chr12	19535335	19545335	LOC_Os12g32380	hotspot
Chr12	19535335	19545335	LOC_Os12g32390	hotspot
Chr12	19543043	19553043	LOC_Os12g32390	hotspot
Chr12	19543043	19553043	LOC_Os12g32400	hotspot
Chr12	19543043	19553043	LOC_Os12g32410	hotspot
Chr12	19543043	19553043	LOC_Os12g32420	hotspot
Chr12	19563035	19573035	LOC_Os12g32440	hotspot
Chr12	19572064	19582064	LOC_Os12g32440	hotspot
Chr12	19572064	19582064	LOC_Os12g32450	hotspot
Chr12	19578272	19588272	LOC_Os12g32450	hotspot
Chr12	19583926	19593926	LOC_Os12g32450	hotspot
Chr12	19629409	19639409	LOC_Os12g32520	hotspot
Chr12	19629409	19639409	LOC_Os12g32530	hotspot
Chr12	19629409	19639409	LOC_Os12g32536	hotspot
Chr12	19637689	19647689	LOC_Os12g32536	hotspot
Chr12	19637689	19647689	LOC_Os12g32544	hotspot
Chr12	19658901	19668901	LOC_Os12g32580	hotspot
Chr12	19658901	19668901	LOC_Os12g32590	hotspot
Chr12	19675769	19685769	LOC_Os12g32610	hotspot
Chr12	19675769	19685769	LOC_Os12g32620	hotspot
Chr12	19675769	19685769	LOC_Os12g32630	hotspot
Chr12	19695760	19705760	LOC_Os12g32640	hotspot
Chr12	19695760	19705760	LOC_Os12g32650	hotspot
Chr12	19695760	19705760	LOC_Os12g32660	hotspot
Chr12	19728981	19738981	LOC_Os12g32680	hotspot
Chr12	19728981	19738981	LOC_Os12g32690	hotspot
Chr12	19758335	19768335	LOC_Os12g32720	hotspot
Chr12	19780337	19790337	LOC_Os12g32750	hotspot
Chr12	19780337	19790337	LOC_Os12g32760	hotspot
Chr12	19842230	19852230	LOC_Os12g32840	hotspot
Chr12	19842230	19852230	LOC_Os12g32850	hotspot
Chr12	19867535	19877535	LOC_Os12g32870	hotspot
Chr12	19867535	19877535	LOC_Os12g32880	hotspot
Chr12	19875153	19885153	LOC_Os12g32900	hotspot
Chr12	19875153	19885153	LOC_Os12g32910	hotspot
Chr12	19885094	19895094	LOC_Os12g32910	hotspot
Chr12	19885094	19895094	LOC_Os12g32920	hotspot
Chr12	19885094	19895094	LOC_Os12g32930	hotspot
Chr12	19893585	19903585	LOC_Os12g32930	hotspot
Chr12	19893585	19903585	LOC_Os12g32940	hotspot
Chr12	19914758	19924758	LOC_Os12g32980	hotspot
Chr12	19914758	19924758	LOC_Os12g32986	hotspot
Chr12	19927670	19937670	LOC_Os12g32986	hotspot
Chr12	19927670	19937670	LOC_Os12g32992	hotspot
Chr12	19927670	19937670	LOC_Os12g33000	hotspot
Chr12	19939022	19949022	LOC_Os12g33000	hotspot
Chr12	19939022	19949022	LOC_Os12g33010	hotspot
Chr12	19939022	19949022	LOC_Os12g33020	hotspot
Chr12	19955792	19965792	LOC_Os12g33040	hotspot
Chr12	19961363	19971363	LOC_Os12g33050	hotspot
Chr12	19971688	19981688	LOC_Os12g33050	hotspot
Chr12	19971688	19981688	LOC_Os12g33060	hotspot
Chr12	19989902	19999902	LOC_Os12g33070	hotspot
Chr12	19997403	20007403	LOC_Os12g33080	hotspot
Chr12	20006134	20016134	LOC_Os12g33080	hotspot
Chr12	20022176	20032176	LOC_Os12g33100	hotspot
Chr12	20040974	20050974	LOC_Os12g33120	hotspot
Chr12	20040974	20050974	LOC_Os12g33130	hotspot
Chr12	20046400	20056400	LOC_Os12g33140	hotspot
Chr12	20055166	20065166	LOC_Os12g33150	hotspot
Chr12	20055166	20065166	LOC_Os12g33160	hotspot
Chr12	20065690	20075690	LOC_Os12g33160	hotspot
Chr12	20065690	20075690	LOC_Os12g33165	hotspot
Chr12	20065690	20075690	LOC_Os12g33170	hotspot
Chr12	20082200	20092200	LOC_Os12g33194	hotspot
Chr12	20082200	20092200	LOC_Os12g33210	hotspot
Chr12	20091267	20101267	LOC_Os12g33220	hotspot
Chr12	20091267	20101267	LOC_Os12g33230	hotspot
Chr12	20104550	20114550	LOC_Os12g33240	hotspot
Chr12	20122983	20132983	LOC_Os12g33260	hotspot
Chr12	20122983	20132983	LOC_Os12g33270	hotspot
Chr12	20122983	20132983	LOC_Os12g33280	hotspot
Chr12	20149088	20159088	LOC_Os12g33320	hotspot
Chr12	20181564	20191564	LOC_Os12g33370	hotspot
Chr12	20181564	20191564	LOC_Os12g33380	hotspot
Chr12	20181564	20191564	LOC_Os12g33390	hotspot
Chr12	20245349	20255349	LOC_Os12g33510	hotspot
Chr12	20245349	20255349	LOC_Os12g33520	hotspot
Chr12	20266456	20276456	LOC_Os12g33550	hotspot
Chr12	20266456	20276456	LOC_Os12g33560	hotspot
Chr12	20266456	20276456	LOC_Os12g33570	hotspot
Chr12	20375323	20385323	LOC_Os12g33780	hotspot
Chr12	20402708	20412708	LOC_Os12g33840	hotspot
Chr12	20728518	20738518	LOC_Os12g34200	hotspot
Chr12	20728518	20738518	LOC_Os12g34210	hotspot
Chr12	20742597	20752597	LOC_Os12g34210	hotspot
Chr12	20742597	20752597	LOC_Os12g34220	hotspot
Chr12	20755523	20765523	LOC_Os12g34240	hotspot
Chr12	20755523	20765523	LOC_Os12g34250	hotspot
Chr12	20771916	20781916	LOC_Os12g34260	hotspot
Chr12	20771916	20781916	LOC_Os12g34270	hotspot
Chr12	20771916	20781916	LOC_Os12g34280	hotspot
Chr12	20777669	20787669	LOC_Os12g34280	hotspot
Chr12	20777669	20787669	LOC_Os12g34290	hotspot
Chr12	20788677	20798677	LOC_Os12g34300	hotspot
Chr12	20788677	20798677	LOC_Os12g34310	hotspot
Chr12	20794994	20804994	LOC_Os12g34310	hotspot
Chr12	20794994	20804994	LOC_Os12g34320	hotspot
Chr12	20822183	20832183	LOC_Os12g34360	hotspot
Chr12	20834323	20844323	LOC_Os12g34370	hotspot
Chr12	20834323	20844323	LOC_Os12g34380	hotspot
Chr12	20868704	20878704	LOC_Os12g34450	hotspot
Chr12	20868704	20878704	LOC_Os12g34460	hotspot
Chr12	20868704	20878704	LOC_Os12g34470	hotspot
Chr12	20868704	20878704	LOC_Os12g34480	hotspot
Chr12	20875906	20885906	LOC_Os12g34480	hotspot
Chr12	20875906	20885906	LOC_Os12g34490	hotspot
Chr12	20875906	20885906	LOC_Os12g34500	hotspot
Chr12	20886603	20896603	LOC_Os12g34510	hotspot
Chr12	20886603	20896603	LOC_Os12g34524	hotspot
Chr12	20894568	20904568	LOC_Os12g34524	hotspot
Chr12	20899587	20909587	LOC_Os12g34524	hotspot
Chr12	20917644	20927644	LOC_Os12g34540	hotspot
Chr12	21045870	21055870	LOC_Os12g34670	hotspot
Chr12	21045870	21055870	LOC_Os12g34680	hotspot
Chr12	21067518	21077518	LOC_Os12g34700	hotspot
Chr12	21067518	21077518	LOC_Os12g34710	hotspot
Chr12	21097822	21107822	LOC_Os12g34750	hotspot
Chr12	21097822	21107822	LOC_Os12g34760	hotspot
Chr12	21097822	21107822	LOC_Os12g34770	hotspot
Chr12	21108782	21118782	LOC_Os12g34770	hotspot
Chr12	21108782	21118782	LOC_Os12g34780	hotspot
Chr12	21117521	21127521	LOC_Os12g34790	hotspot
Chr12	21129585	21139585	LOC_Os12g34796	hotspot
Chr12	21129585	21139585	LOC_Os12g34802	hotspot
Chr12	21177337	21187337	LOC_Os12g34810	hotspot
Chr12	21182889	21192889	LOC_Os12g34810	hotspot
Chr12	21191344	21201344	LOC_Os12g34820	hotspot
Chr12	21196633	21206633	LOC_Os12g34820	hotspot
Chr12	21196633	21206633	LOC_Os12g34830	hotspot
Chr12	21219038	21229038	LOC_Os12g34860	hotspot
Chr12	21219038	21229038	LOC_Os12g34870	hotspot
Chr12	21235110	21245110	LOC_Os12g34874	hotspot
Chr12	21235110	21245110	LOC_Os12g34880	hotspot
Chr12	21235110	21245110	LOC_Os12g34890	hotspot
Chr12	21246512	21256512	LOC_Os12g34900	hotspot
Chr12	21246512	21256512	LOC_Os12g34920	hotspot
Chr12	21254632	21264632	LOC_Os12g34920	hotspot
Chr12	21254632	21264632	LOC_Os12g34930	hotspot
Chr12	21264036	21274036	LOC_Os12g34930	hotspot
Chr12	21264036	21274036	LOC_Os12g34940	hotspot
Chr12	21264036	21274036	LOC_Os12g34950	hotspot
Chr12	21269970	21279970	LOC_Os12g34940	hotspot
Chr12	21269970	21279970	LOC_Os12g34950	hotspot
Chr12	21289935	21299935	LOC_Os12g34980	hotspot
Chr12	21289935	21299935	LOC_Os12g34990	hotspot
Chr12	21296362	21306362	LOC_Os12g34990	hotspot
Chr12	21296362	21306362	LOC_Os12g35000	hotspot
Chr12	21305551	21315551	LOC_Os12g35000	hotspot
Chr12	21305551	21315551	LOC_Os12g35010	hotspot
Chr12	21305551	21315551	LOC_Os12g35020	hotspot
Chr12	21322912	21332912	LOC_Os12g35030	hotspot
Chr12	21322912	21332912	LOC_Os12g35040	hotspot
Chr12	21322912	21332912	LOC_Os12g35050	hotspot
Chr12	21322912	21332912	LOC_Os12g35060	hotspot
Chr12	21363441	21373441	LOC_Os12g35110	hotspot
Chr12	21363441	21373441	LOC_Os12g35120	hotspot
Chr12	21427463	21437463	LOC_Os12g35260	hotspot
Chr12	21427463	21437463	LOC_Os12g35270	hotspot
Chr12	21427463	21437463	LOC_Os12g35280	hotspot
Chr12	24886883	24896883	LOC_Os12g40210	hotspot
Chr12	24894849	24904849	LOC_Os12g40220	hotspot
Chr12	24894849	24904849	LOC_Os12g40230	hotspot
Chr12	24923638	24933638	LOC_Os12g40270	hotspot
Chr12	24923638	24933638	LOC_Os12g40279	hotspot
Chr12	24936493	24946493	LOC_Os12g40279	hotspot
Chr12	24968479	24978479	LOC_Os12g40330	hotspot
Chr12	24968479	24978479	LOC_Os12g40340	hotspot
Chr12	24978613	24988613	LOC_Os12g40340	hotspot
Chr12	24978613	24988613	LOC_Os12g40350	hotspot
Chr12	24994337	25004337	LOC_Os12g40360	hotspot
Chr12	24994337	25004337	LOC_Os12g40370	hotspot
Chr12	24994337	25004337	LOC_Os12g40380	hotspot
Chr12	24999887	25009887	LOC_Os12g40370	hotspot
Chr12	24999887	25009887	LOC_Os12g40380	hotspot
Chr12	24999887	25009887	LOC_Os12g40390	hotspot
Chr12	24999887	25009887	LOC_Os12g40400	hotspot
Chr12	25006174	25016174	LOC_Os12g40390	hotspot
Chr12	25006174	25016174	LOC_Os12g40400	hotspot
Chr12	25006174	25016174	LOC_Os12g40419	hotspot
Chr12	25012293	25022293	LOC_Os12g40419	hotspot
Chr12	25028764	25038764	LOC_Os12g40440	hotspot
Chr12	25028764	25038764	LOC_Os12g40450	hotspot
Chr12	25028764	25038764	LOC_Os12g40460	hotspot
Chr12	25046824	25056824	LOC_Os12g40480	hotspot
Chr12	25046824	25056824	LOC_Os12g40490	hotspot
Chr12	25094956	25104956	LOC_Os12g40560	hotspot
Chr12	25094956	25104956	LOC_Os12g40570	hotspot
Chr12	25105013	25115013	LOC_Os12g40580	hotspot
Chr12	25110701	25120701	LOC_Os12g40580	hotspot
Chr12	25110701	25120701	LOC_Os12g40590	hotspot
Chr12	25122857	25132857	LOC_Os12g40600	hotspot
Chr12	25134218	25144218	LOC_Os12g40610	hotspot
Chr12	25134218	25144218	LOC_Os12g40619	hotspot
Chr12	25134218	25144218	LOC_Os12g40630	hotspot
Chr12	25142946	25152946	LOC_Os12g40630	hotspot
Chr12	25179658	25189658	LOC_Os12g40670	hotspot
Chr12	25179658	25189658	LOC_Os12g40680	hotspot
Chr12	25179658	25189658	LOC_Os12g40690	hotspot
Chr12	25194196	25204196	LOC_Os12g40700	hotspot
Chr12	25194196	25204196	LOC_Os12g40710	hotspot
Chr12	25204350	25214350	LOC_Os12g40710	hotspot
Chr12	25204350	25214350	LOC_Os12g40720	hotspot
Chr12	25213914	25223914	LOC_Os12g40730	hotspot
Chr12	25224439	25234439	LOC_Os12g40730	hotspot
Chr12	25224439	25234439	LOC_Os12g40750	hotspot
Chr12	25239345	25249345	LOC_Os12g40770	hotspot
Chr12	25239345	25249345	LOC_Os12g40774	hotspot
Chr12	25239345	25249345	LOC_Os12g40780	hotspot
Chr12	25239345	25249345	LOC_Os12g40790	hotspot
Chr12	25247594	25257594	LOC_Os12g40790	hotspot
Chr12	25247594	25257594	LOC_Os12g40800	hotspot
Chr12	25253484	25263484	LOC_Os12g40790	hotspot
Chr12	25253484	25263484	LOC_Os12g40800	hotspot
Chr12	25253484	25263484	LOC_Os12g40810	hotspot
Chr12	25267279	25277279	LOC_Os12g40820	hotspot
Chr12	25267279	25277279	LOC_Os12g40830	hotspot
Chr12	25289215	25299215	LOC_Os12g40850	hotspot
Chr12	25289215	25299215	LOC_Os12g40860	hotspot
Chr12	25298803	25308803	LOC_Os12g40860	hotspot
Chr12	25298803	25308803	LOC_Os12g40880	hotspot
Chr12	25306991	25316991	LOC_Os12g40880	hotspot
Chr12	25306991	25316991	LOC_Os12g40890	hotspot
Chr12	25325798	25335798	LOC_Os12g40900	hotspot
Chr12	25325798	25335798	LOC_Os12g40910	hotspot
Chr12	25325798	25335798	LOC_Os12g40920	hotspot
Chr12	25331787	25341787	LOC_Os12g40920	hotspot
Chr12	25331787	25341787	LOC_Os12g40930	hotspot
Chr12	25343404	25353404	LOC_Os12g40940	hotspot
Chr12	25414122	25424122	LOC_Os12g41060	hotspot
Chr12	25414122	25424122	LOC_Os12g41070	hotspot
Chr12	25428469	25438469	LOC_Os12g41080	hotspot
Chr12	25457764	25467764	LOC_Os12g41110	hotspot
Chr12	25457764	25467764	LOC_Os12g41120	hotspot
Chr12	25463921	25473921	LOC_Os12g41120	hotspot
Chr12	25472938	25482938	LOC_Os12g41124	hotspot
Chr12	25483624	25493624	LOC_Os12g41130	hotspot
Chr12	25483624	25493624	LOC_Os12g41140	hotspot
Chr12	25496164	25506164	LOC_Os12g41150	hotspot
Chr12	25496164	25506164	LOC_Os12g41160	hotspot
Chr12	25516813	25526813	LOC_Os12g41170	hotspot
Chr12	25516813	25526813	LOC_Os12g41180	hotspot
Chr12	25522180	25532180	LOC_Os12g41180	hotspot
Chr12	25522180	25532180	LOC_Os12g41190	hotspot
Chr12	25534436	25544436	LOC_Os12g41200	hotspot
Chr12	25541619	25551619	LOC_Os12g41200	hotspot
Chr12	25565467	25575467	LOC_Os12g41230	hotspot
Chr12	25565467	25575467	LOC_Os12g41240	hotspot
Chr12	25573122	25583122	LOC_Os12g41240	hotspot
Chr12	25573122	25583122	LOC_Os12g41250	hotspot
Chr12	25585059	25595059	LOC_Os12g41260	hotspot
Chr12	25585059	25595059	LOC_Os12g41270	hotspot
Chr12	25639814	25649814	LOC_Os12g41390	hotspot
Chr12	25639814	25649814	LOC_Os12g41400	hotspot
Chr12	25656128	25666128	LOC_Os12g41410	hotspot
Chr12	25656128	25666128	LOC_Os12g41420	hotspot
Chr12	25656128	25666128	LOC_Os12g41430	hotspot
Chr12	25675894	25685894	LOC_Os12g41450	hotspot
Chr12	25686670	25696670	LOC_Os12g41460	hotspot
Chr12	25686670	25696670	LOC_Os12g41470	hotspot
Chr12	25686670	25696670	LOC_Os12g41480	hotspot
Chr12	25694896	25704896	LOC_Os12g41480	hotspot
Chr12	25694896	25704896	LOC_Os12g41490	hotspot
Chr12	25694896	25704896	LOC_Os12g41500	hotspot
Chr12	25707619	25717619	LOC_Os12g41510	hotspot
Chr12	25707619	25717619	LOC_Os12g41520	hotspot
Chr12	25725364	25735364	LOC_Os12g41550	hotspot
Chr12	25725364	25735364	LOC_Os12g41560	hotspot
Chr12	25725364	25735364	LOC_Os12g41570	hotspot
Chr12	25739274	25749274	LOC_Os12g41590	hotspot
Chr12	25739274	25749274	LOC_Os12g41600	hotspot
Chr12	25757019	25767019	LOC_Os12g41620	hotspot
Chr12	25757019	25767019	LOC_Os12g41630	hotspot
Chr12	25757019	25767019	LOC_Os12g41634	hotspot
Chr12	25757019	25767019	LOC_Os12g41640	hotspot
Chr12	25779163	25789163	LOC_Os12g41660	hotspot
Chr12	25786409	25796409	LOC_Os12g41670	hotspot
Chr12	25798601	25808601	LOC_Os12g41680	hotspot
Chr12	25798601	25808601	LOC_Os12g41690	hotspot
Chr12	25807026	25817026	LOC_Os12g41690	hotspot
Chr12	25807026	25817026	LOC_Os12g41700	hotspot
Chr12	25812926	25822926	LOC_Os12g41700	hotspot
Chr12	25812926	25822926	LOC_Os12g41710	hotspot
Chr12	25833149	25843149	LOC_Os12g41720	hotspot
Chr12	25839608	25849608	LOC_Os12g41720	hotspot
Chr12	25839608	25849608	LOC_Os12g41730	hotspot
Chr12	25864822	25874822	LOC_Os12g41750	hotspot
Chr12	25864822	25874822	LOC_Os12g41760	hotspot
Chr12	25887363	25897363	LOC_Os12g41800	hotspot
Chr12	25887363	25897363	LOC_Os12g41810	hotspot
Chr12	25905508	25915508	LOC_Os12g41820	hotspot
Chr12	25905508	25915508	LOC_Os12g41830	hotspot
Chr12	25910890	25920890	LOC_Os12g41830	hotspot
Chr12	25910890	25920890	LOC_Os12g41840	hotspot
Chr12	25910890	25920890	LOC_Os12g41850	hotspot
Chr12	25910890	25920890	LOC_Os12g41860	hotspot
Chr12	25925474	25935474	LOC_Os12g41860	hotspot
Chr12	25937218	25947218	LOC_Os12g41870	hotspot
Chr12	25946841	25956841	LOC_Os12g41870	hotspot
Chr12	25946841	25956841	LOC_Os12g41880	hotspot
Chr12	25952039	25962039	LOC_Os12g41880	hotspot
Chr12	25952039	25962039	LOC_Os12g41890	hotspot
Chr12	25972862	25982862	LOC_Os12g41900	hotspot
Chr12	25972862	25982862	LOC_Os12g41910	hotspot
Chr12	25984578	25994578	LOC_Os12g41920	hotspot
Chr12	25984578	25994578	LOC_Os12g41930	hotspot
Chr12	25994627	26004627	LOC_Os12g41940	hotspot
Chr12	25994627	26004627	LOC_Os12g41950	hotspot
Chr12	26008399	26018399	LOC_Os12g41950	hotspot
Chr12	26008399	26018399	LOC_Os12g41956	hotspot
Chr12	26025232	26035232	LOC_Os12g41962	hotspot
Chr12	26025232	26035232	LOC_Os12g41970	hotspot
Chr12	26025232	26035232	LOC_Os12g41980	hotspot
Chr12	26030988	26040988	LOC_Os12g41980	hotspot
Chr12	26030988	26040988	LOC_Os12g41990	hotspot
Chr12	26038765	26048765	LOC_Os12g41990	hotspot
Chr12	26038765	26048765	LOC_Os12g42000	hotspot
Chr12	26038765	26048765	LOC_Os12g42010	hotspot
Chr12	26074535	26084535	LOC_Os12g42040	hotspot
Chr12	26074535	26084535	LOC_Os12g42044	hotspot
Chr12	26088278	26098278	LOC_Os12g42060	hotspot
Chr12	26088278	26098278	LOC_Os12g42064	hotspot
Chr12	26088278	26098278	LOC_Os12g42070	hotspot
Chr12	26104257	26114257	LOC_Os12g42100	hotspot
Chr12	26104257	26114257	LOC_Os12g42110	hotspot
Chr12	26113042	26123042	LOC_Os12g42110	hotspot
Chr12	26113042	26123042	LOC_Os12g42120	hotspot
Chr12	26113042	26123042	LOC_Os12g42130	hotspot
Chr12	26122599	26132599	LOC_Os12g42130	hotspot
Chr12	26122599	26132599	LOC_Os12g42140	hotspot
Chr12	26122599	26132599	LOC_Os12g42150	hotspot
Chr12	26122599	26132599	LOC_Os12g42160	hotspot
Chr12	26140466	26150466	LOC_Os12g42180	hotspot
Chr12	26149055	26159055	LOC_Os12g42190	hotspot
Chr12	26169991	26179991	LOC_Os12g42200	hotspot
Chr12	26181798	26191798	LOC_Os12g42210	hotspot
Chr12	26187360	26197360	LOC_Os12g42220	hotspot
Chr12	26194520	26204520	LOC_Os12g42220	hotspot
Chr12	26194520	26204520	LOC_Os12g42230	hotspot
Chr12	26194520	26204520	LOC_Os12g42240	hotspot
Chr12	26203363	26213363	LOC_Os12g42230	hotspot
Chr12	26203363	26213363	LOC_Os12g42240	hotspot
Chr12	26203363	26213363	LOC_Os12g42250	hotspot
Chr12	26216333	26226333	LOC_Os12g42260	hotspot
Chr12	26216333	26226333	LOC_Os12g42270	hotspot
Chr12	26225589	26235589	LOC_Os12g42270	hotspot
Chr12	26258294	26268294	LOC_Os12g42280	hotspot
Chr12	26266598	26276598	LOC_Os12g42280	hotspot
Chr12	26288279	26298279	LOC_Os12g42284	hotspot
Chr12	26303821	26313821	LOC_Os12g42300	hotspot
Chr12	26303821	26313821	LOC_Os12g42310	hotspot
Chr12	26310563	26320563	LOC_Os12g42310	hotspot
Chr12	26310563	26320563	LOC_Os12g42330	hotspot
Chr12	26316737	26326737	LOC_Os12g42330	hotspot
Chr12	26316737	26326737	LOC_Os12g42340	hotspot
Chr12	26322469	26332469	LOC_Os12g42340	hotspot
Chr12	26322469	26332469	LOC_Os12g42360	hotspot
Chr12	26328938	26338938	LOC_Os12g42360	hotspot
Chr12	26328938	26338938	LOC_Os12g42370	hotspot
Chr12	26339717	26349717	LOC_Os12g42380	hotspot
Chr12	26339717	26349717	LOC_Os12g42390	hotspot
Chr12	26339717	26349717	LOC_Os12g42400	hotspot
Chr12	26361717	26371717	LOC_Os12g42420	hotspot
Chr12	26361717	26371717	LOC_Os12g42430	hotspot
Chr12	26381619	26391619	LOC_Os12g42450	hotspot
Chr12	26381619	26391619	LOC_Os12g42460	hotspot
Chr12	26381619	26391619	LOC_Os12g42470	hotspot
Chr12	26381619	26391619	LOC_Os12g42480	hotspot
Chr12	26398568	26408568	LOC_Os12g42500	hotspot
Chr12	26408723	26418723	LOC_Os12g42510	hotspot
Chr12	26408723	26418723	LOC_Os12g42520	hotspot
Chr12	26421439	26431439	LOC_Os12g42530	hotspot
Chr12	26421439	26431439	LOC_Os12g42540	hotspot
Chr12	26421439	26431439	LOC_Os12g42550	hotspot
Chr12	26421439	26431439	LOC_Os12g42560	hotspot
Chr12	26436542	26446542	LOC_Os12g42570	hotspot
Chr12	26446848	26456848	LOC_Os12g42580	hotspot
Chr12	26446848	26456848	LOC_Os12g42590	hotspot
Chr12	26446848	26456848	LOC_Os12g42600	hotspot
Chr12	26472549	26482549	LOC_Os12g42610	hotspot
Chr12	26478205	26488205	LOC_Os12g42610	hotspot
Chr12	26484638	26494638	LOC_Os12g42610	hotspot
Chr12	26484638	26494638	LOC_Os12g42620	hotspot
Chr12	26494372	26504372	LOC_Os12g42630	hotspot
Chr12	26494372	26504372	LOC_Os12g42640	hotspot
Chr12	26511431	26521431	LOC_Os12g42660	hotspot
Chr12	26511431	26521431	LOC_Os12g42670	hotspot
Chr12	26511431	26521431	LOC_Os12g42680	hotspot
Chr12	26531064	26541064	LOC_Os12g42700	hotspot
Chr12	26531064	26541064	LOC_Os12g42710	hotspot
Chr12	26537123	26547123	LOC_Os12g42710	hotspot
Chr12	26537123	26547123	LOC_Os12g42720	hotspot
Chr12	26550667	26560667	LOC_Os12g42730	hotspot
Chr12	26557181	26567181	LOC_Os12g42730	hotspot
Chr12	26557181	26567181	LOC_Os12g42739	hotspot
Chr12	26557181	26567181	LOC_Os12g42750	hotspot
Chr12	26573493	26583493	LOC_Os12g42760	hotspot
Chr12	26585827	26595827	LOC_Os12g42780	hotspot
Chr12	26585827	26595827	LOC_Os12g42790	hotspot
Chr12	26585827	26595827	LOC_Os12g42800	hotspot
Chr12	26604486	26614486	LOC_Os12g42810	hotspot
Chr12	26604486	26614486	LOC_Os12g42820	hotspot
Chr12	26604486	26614486	LOC_Os12g42830	hotspot
Chr12	26613966	26623966	LOC_Os12g42830	hotspot
Chr12	26613966	26623966	LOC_Os12g42840	hotspot
Chr12	26613966	26623966	LOC_Os12g42850	hotspot
Chr12	26620461	26630461	LOC_Os12g42840	hotspot
Chr12	26620461	26630461	LOC_Os12g42850	hotspot
Chr12	26620461	26630461	LOC_Os12g42860	hotspot
Chr12	26626133	26636133	LOC_Os12g42860	hotspot
Chr12	26626133	26636133	LOC_Os12g42870	hotspot
Chr12	26646189	26656189	LOC_Os12g42876	hotspot
Chr12	26667955	26677955	LOC_Os12g42910	hotspot
Chr12	26667955	26677955	LOC_Os12g42920	hotspot
Chr12	26667955	26677955	LOC_Os12g42930	hotspot
Chr12	26674680	26684680	LOC_Os12g42930	hotspot
Chr12	26674680	26684680	LOC_Os12g42940	hotspot
Chr12	26679998	26689998	LOC_Os12g42940	hotspot
Chr12	26679998	26689998	LOC_Os12g42950	hotspot
Chr12	26679998	26689998	LOC_Os12g42960	hotspot
Chr12	26700553	26710553	LOC_Os12g42980	hotspot
Chr12	26700553	26710553	LOC_Os12g42990	hotspot
Chr12	26713575	26723575	LOC_Os12g43000	hotspot
Chr12	26713575	26723575	LOC_Os12g43020	hotspot
Chr12	26727682	26737682	LOC_Os12g43034	hotspot
Chr12	26727682	26737682	LOC_Os12g43050	hotspot
Chr12	26748434	26758434	LOC_Os12g43060	hotspot
Chr12	26748434	26758434	LOC_Os12g43070	hotspot
Chr12	26748434	26758434	LOC_Os12g43080	hotspot
Chr12	26748434	26758434	LOC_Os12g43090	hotspot
Chr12	26759868	26769868	LOC_Os12g43100	hotspot
Chr12	26759868	26769868	LOC_Os12g43110	hotspot
Chr12	26767854	26777854	LOC_Os12g43110	hotspot
Chr12	26767854	26777854	LOC_Os12g43120	hotspot
Chr12	26786670	26796670	LOC_Os12g43140	hotspot
Chr12	26786670	26796670	LOC_Os12g43150	hotspot
Chr12	26796053	26806053	LOC_Os12g43150	hotspot
Chr12	26796053	26806053	LOC_Os12g43160	hotspot
Chr12	26796053	26806053	LOC_Os12g43165	hotspot
Chr12	26853945	26863945	LOC_Os12g43270	hotspot
Chr12	26870363	26880363	LOC_Os12g43290	hotspot
Chr12	26870363	26880363	LOC_Os12g43300	hotspot
Chr12	26870363	26880363	LOC_Os12g43310	hotspot
Chr12	26879907	26889907	LOC_Os12g43310	hotspot
Chr12	26879907	26889907	LOC_Os12g43320	hotspot
Chr12	26879907	26889907	LOC_Os12g43330	hotspot
Chr12	26879907	26889907	LOC_Os12g43340	hotspot
Chr12	26885745	26895745	LOC_Os12g43330	hotspot
Chr12	26885745	26895745	LOC_Os12g43340	hotspot
Chr12	26885745	26895745	LOC_Os12g43350	hotspot
Chr12	26902852	26912852	LOC_Os12g43363	hotspot
Chr12	26902852	26912852	LOC_Os12g43370	hotspot
Chr12	26913214	26923214	LOC_Os12g43380	hotspot
Chr12	26913214	26923214	LOC_Os12g43430	hotspot
Chr12	26913214	26923214	LOC_Os12g43390	hotspot
Chr12	26952542	26962542	LOC_Os12g43440	hotspot
Chr12	26952542	26962542	LOC_Os12g43450	hotspot
Chr12	26952542	26962542	LOC_Os12g43460	hotspot
Chr12	26962402	26972402	LOC_Os12g43460	hotspot
Chr12	26962402	26972402	LOC_Os12g43470	hotspot
Chr12	26982321	26992321	LOC_Os12g43500	hotspot
Chr12	26982321	26992321	LOC_Os12g43510	hotspot
Chr12	26996467	27006467	LOC_Os12g43520	hotspot
Chr12	27010614	27020614	LOC_Os12g43540	hotspot
Chr12	27021365	27031365	LOC_Os12g43550	hotspot
Chr12	27021365	27031365	LOC_Os12g43560	hotspot
Chr12	27028696	27038696	LOC_Os12g43560	hotspot
Chr12	27028696	27038696	LOC_Os12g43564	hotspot
Chr12	27037248	27047248	LOC_Os12g43570	hotspot
Chr12	27037248	27047248	LOC_Os12g43580	hotspot
Chr12	27047287	27057287	LOC_Os12g43580	hotspot
Chr12	27047287	27057287	LOC_Os12g43590	hotspot
Chr12	27061123	27071123	LOC_Os12g43600	hotspot
Chr12	27085731	27095731	LOC_Os12g43620	hotspot
Chr12	27085731	27095731	LOC_Os12g43630	hotspot
Chr12	27096882	27106882	LOC_Os12g43630	hotspot
Chr12	27111449	27121449	LOC_Os12g43640	hotspot
Chr12	27122419	27132419	LOC_Os12g43660	hotspot
Chr12	27122419	27132419	LOC_Os12g43664	hotspot
Chr12	27122419	27132419	LOC_Os12g43670	hotspot
Chr12	27132215	27142215	LOC_Os12g43670	hotspot
Chr12	27132215	27142215	LOC_Os12g43680	hotspot
Chr12	27148714	27158714	LOC_Os12g43710	hotspot
Chr12	27148714	27158714	LOC_Os12g43720	hotspot
Chr12	27157527	27167527	LOC_Os12g43720	hotspot
Chr12	27157527	27167527	LOC_Os12g43730	hotspot
Chr12	27163568	27173568	LOC_Os12g43730	hotspot
Chr12	27163568	27173568	LOC_Os12g43740	hotspot
Chr12	27163568	27173568	LOC_Os12g43750	hotspot
Chr12	27176117	27186117	LOC_Os12g43760	hotspot
Chr12	27190714	27200714	LOC_Os12g43780	hotspot
Chr12	27190714	27200714	LOC_Os12g43790	hotspot
Chr12	27200260	27210260	LOC_Os12g43810	hotspot
Chr12	27200260	27210260	LOC_Os12g43820	hotspot
Chr12	27208512	27218512	LOC_Os12g43820	hotspot
Chr12	27208512	27218512	LOC_Os12g43830	hotspot
Chr12	27208512	27218512	LOC_Os12g43840	hotspot
Chr12	27225295	27235295	LOC_Os12g43850	hotspot
Chr12	27225295	27235295	LOC_Os12g43860	hotspot
Chr12	27244972	27254972	LOC_Os12g43880	hotspot
Chr12	27244972	27254972	LOC_Os12g43890	hotspot
Chr12	27244972	27254972	LOC_Os12g43900	hotspot
Chr12	27259885	27269885	LOC_Os12g43930	hotspot
Chr12	27259885	27269885	LOC_Os12g43940	hotspot
Chr12	27278951	27288951	LOC_Os12g43960	hotspot
Chr12	27278951	27288951	LOC_Os12g43970	hotspot
Chr12	27284083	27294083	LOC_Os12g43960	hotspot
Chr12	27284083	27294083	LOC_Os12g43970	hotspot
Chr12	27284083	27294083	LOC_Os12g43990	hotspot
Chr12	27294093	27304093	LOC_Os12g43990	hotspot
Chr12	27294093	27304093	LOC_Os12g44000	hotspot
Chr12	27294093	27304093	LOC_Os12g44010	hotspot
Chr12	27294093	27304093	LOC_Os12g44020	hotspot
Chr12	27307555	27317555	LOC_Os12g44030	hotspot
Chr12	27307555	27317555	LOC_Os12g44040	hotspot
Chr12	27307555	27317555	LOC_Os12g44050	hotspot
Chr12	27313209	27323209	LOC_Os12g44040	hotspot
Chr12	27313209	27323209	LOC_Os12g44050	hotspot
Chr12	27332463	27342463	LOC_Os12g44080	hotspot
Chr12	27332463	27342463	LOC_Os12g44090	hotspot
Chr12	27339453	27349453	LOC_Os12g44090	hotspot
Chr12	27339453	27349453	LOC_Os12g44100	hotspot
Chr12	27347098	27357098	LOC_Os12g44100	hotspot
Chr12	27353818	27363818	LOC_Os12g44110	hotspot
Chr12	27363496	27373496	LOC_Os12g44120	hotspot
Chr12	27371443	27381443	LOC_Os12g44120	hotspot
Chr12	27371443	27381443	LOC_Os12g44130	hotspot
Chr12	27371443	27381443	LOC_Os12g44140	hotspot
Chr12	27381559	27391559	LOC_Os12g44140	hotspot
Chr12	27381559	27391559	LOC_Os12g44150	hotspot
Chr12	27404102	27414102	LOC_Os12g44180	hotspot
Chr12	27404102	27414102	LOC_Os12g44190	hotspot
Chr12	27412603	27422603	LOC_Os12g44190	hotspot
Chr12	27412603	27422603	LOC_Os12g44200	hotspot
Chr12	27412603	27422603	LOC_Os12g44210	hotspot
Chr12	27425295	27435295	LOC_Os12g44220	hotspot
Chr12	27425295	27435295	LOC_Os12g44230	hotspot
Chr2	4113256	4123256	LOC_Os02g07850	hotspot
Chr2	4113256	4123256	LOC_Os02g07860	hotspot
Chr2	4113256	4123256	LOC_Os02g07870	hotspot
Chr2	4131508	4141508	LOC_Os02g07880	hotspot
Chr2	4131508	4141508	LOC_Os02g07890	hotspot
Chr2	4131508	4141508	LOC_Os02g07900	hotspot
Chr2	4131508	4141508	LOC_Os02g07910	hotspot
Chr2	4137637	4147637	LOC_Os02g07900	hotspot
Chr2	4137637	4147637	LOC_Os02g07910	hotspot
Chr2	4137637	4147637	LOC_Os02g07920	hotspot
Chr2	4143326	4153326	LOC_Os02g07910	hotspot
Chr2	4143326	4153326	LOC_Os02g07920	hotspot
Chr2	4143326	4153326	LOC_Os02g07930	hotspot
Chr2	4159399	4169399	LOC_Os02g07950	hotspot
Chr2	4159399	4169399	LOC_Os02g07960	hotspot
Chr2	4177875	4187875	LOC_Os02g07970	hotspot
Chr2	4177875	4187875	LOC_Os02g07980	hotspot
Chr2	4177875	4187875	LOC_Os02g07990	hotspot
Chr2	4205483	4215483	LOC_Os02g08018	hotspot
Chr2	4205483	4215483	LOC_Os02g08020	hotspot
Chr2	4215065	4225065	LOC_Os02g08020	hotspot
Chr2	4215065	4225065	LOC_Os02g08030	hotspot
Chr2	4223171	4233171	LOC_Os02g08030	hotspot
Chr2	4233552	4243552	LOC_Os02g08040	hotspot
Chr2	4233552	4243552	LOC_Os02g08050	hotspot
Chr2	4246699	4256699	LOC_Os02g08070	hotspot
Chr2	4262809	4272809	LOC_Os02g08080	hotspot
Chr2	4262809	4272809	LOC_Os02g08090	hotspot
Chr2	35443464	35453464	LOC_Os02g57900	hotspot
Chr2	35443464	35453464	LOC_Os02g57910	hotspot
Chr2	35472046	35482046	LOC_Os02g57930	hotspot
Chr2	35472046	35482046	LOC_Os02g57940	hotspot
Chr2	35498055	35508055	LOC_Os02g57960	hotspot
Chr2	35498055	35508055	LOC_Os02g57965	hotspot
Chr2	35498055	35508055	LOC_Os02g57980	hotspot
Chr2	35498055	35508055	LOC_Os02g57990	hotspot
Chr2	35514942	35524942	LOC_Os02g58010	hotspot
Chr2	35514942	35524942	LOC_Os02g58020	hotspot
Chr2	35536967	35546967	LOC_Os02g58050	hotspot
Chr2	35536967	35546967	LOC_Os02g58060	hotspot
Chr2	35536967	35546967	LOC_Os02g58070	hotspot
Chr2	35555723	35565723	LOC_Os02g58090	hotspot
Chr2	35555723	35565723	LOC_Os02g58100	hotspot
Chr2	35555723	35565723	LOC_Os02g58110	hotspot
Chr2	35569484	35579484	LOC_Os02g58120	hotspot
Chr2	35569484	35579484	LOC_Os02g58139	hotspot
Chr2	35569484	35579484	LOC_Os02g58160	hotspot
Chr2	35583478	35593478	LOC_Os02g58150	hotspot
Chr2	35589802	35599802	LOC_Os02g58170	hotspot
Chr2	35596242	35606242	LOC_Os02g58170	hotspot
Chr2	35602086	35612086	LOC_Os02g58170	hotspot
Chr2	35602086	35612086	LOC_Os02g58180	hotspot
Chr2	35629134	35639134	LOC_Os02g58210	hotspot
Chr2	35629134	35639134	LOC_Os02g58214	hotspot
Chr2	35644374	35654374	LOC_Os02g58230	hotspot
Chr2	35644374	35654374	LOC_Os02g58240	hotspot
Chr2	35655729	35665729	LOC_Os02g58240	hotspot
Chr2	35655729	35665729	LOC_Os02g58250	hotspot
Chr2	35655729	35665729	LOC_Os02g58260	hotspot
Chr2	35655729	35665729	LOC_Os02g58270	hotspot
Chr2	35671588	35681588	LOC_Os02g58280	hotspot
Chr2	35671588	35681588	LOC_Os02g58290	hotspot
Chr2	35671588	35681588	LOC_Os02g58300	hotspot
Chr2	35671588	35681588	LOC_Os02g58310	hotspot
Chr2	35677559	35687559	LOC_Os02g58310	hotspot
Chr2	35677559	35687559	LOC_Os02g58330	hotspot
Chr2	35677559	35687559	LOC_Os02g58340	hotspot
Chr2	35683717	35693717	LOC_Os02g58330	hotspot
Chr2	35683717	35693717	LOC_Os02g58340	hotspot
Chr2	35683717	35693717	LOC_Os02g58350	hotspot
Chr2	35683717	35693717	LOC_Os02g58360	hotspot
Chr2	35692974	35702974	LOC_Os02g58360	hotspot
Chr2	35692974	35702974	LOC_Os02g58370	hotspot
Chr2	35692974	35702974	LOC_Os02g58380	hotspot
Chr2	35705914	35715914	LOC_Os02g58390	hotspot
Chr2	35705914	35715914	LOC_Os02g58400	hotspot
Chr2	35711597	35721597	LOC_Os02g58400	hotspot
Chr2	35711597	35721597	LOC_Os02g58410	hotspot
Chr2	35725151	35735151	LOC_Os02g58410	hotspot
Chr2	35725151	35735151	LOC_Os02g58420	hotspot
Chr2	35725151	35735151	LOC_Os02g58430	hotspot
Chr2	35739400	35749400	LOC_Os02g58440	hotspot
Chr2	35739400	35749400	LOC_Os02g58450	hotspot
Chr2	35739400	35749400	LOC_Os02g58460	hotspot
Chr2	35749738	35759738	LOC_Os02g58460	hotspot
Chr2	35749738	35759738	LOC_Os02g58470	hotspot
Chr2	35749738	35759738	LOC_Os02g58480	hotspot
Chr2	35769826	35779826	LOC_Os02g58500	hotspot
Chr2	35769826	35779826	LOC_Os02g58510	hotspot
Chr2	35769826	35779826	LOC_Os02g58520	hotspot
Chr2	35769826	35779826	LOC_Os02g58530	hotspot
Chr2	35806853	35816853	LOC_Os02g58580	hotspot
Chr2	35806853	35816853	LOC_Os02g58590	hotspot
Chr2	35818898	35828898	LOC_Os02g58600	hotspot
Chr2	35818898	35828898	LOC_Os02g58610	hotspot
Chr2	35818898	35828898	LOC_Os02g58620	hotspot
Chr4	123451	133451	LOC_Os04g01160	hotspot
Chr4	123451	133451	LOC_Os04g01170	hotspot
Chr4	199584	209584	LOC_Os04g01260	hotspot
Chr4	199584	209584	LOC_Os04g01270	hotspot
Chr4	212146	222146	LOC_Os04g01280	hotspot
Chr4	212146	222146	LOC_Os04g01290	hotspot
Chr4	217160	227160	LOC_Os04g01280	hotspot
Chr4	217160	227160	LOC_Os04g01290	hotspot
Chr4	217160	227160	LOC_Os04g01300	hotspot
Chr4	232034	242034	LOC_Os04g01310	hotspot
Chr4	242733	252733	LOC_Os04g01310	hotspot
Chr4	242733	252733	LOC_Os04g01320	hotspot
Chr4	242733	252733	LOC_Os04g01330	hotspot
Chr4	242733	252733	LOC_Os04g01340	hotspot
Chr4	257887	267887	LOC_Os04g01354	hotspot
Chr4	275067	285067	LOC_Os04g01370	hotspot
Chr4	275067	285067	LOC_Os04g01380	hotspot
Chr4	275067	285067	LOC_Os04g01390	hotspot
Chr4	275067	285067	LOC_Os04g01400	hotspot
Chr4	311866	321866	LOC_Os04g01460	hotspot
Chr4	311866	321866	LOC_Os04g01470	hotspot
Chr4	311866	321866	LOC_Os04g01480	hotspot
Chr4	326303	336303	LOC_Os04g01480	hotspot
Chr4	326303	336303	LOC_Os04g01490	hotspot
Chr4	337665	347665	LOC_Os04g01500	hotspot
Chr4	344771	354771	LOC_Os04g01500	hotspot
Chr4	344771	354771	LOC_Os04g01510	hotspot
Chr4	367358	377358	LOC_Os04g01530	hotspot
Chr4	367358	377358	LOC_Os04g01540	hotspot
Chr4	367358	377358	LOC_Os04g01550	hotspot
Chr4	378501	388501	LOC_Os04g01560	hotspot
Chr4	378501	388501	LOC_Os04g01570	hotspot
Chr4	384730	394730	LOC_Os04g01570	hotspot
Chr4	384730	394730	LOC_Os04g01580	hotspot
Chr4	396268	406268	LOC_Os04g01590	hotspot
Chr4	396268	406268	LOC_Os04g01600	hotspot
Chr4	412125	422125	LOC_Os04g01610	hotspot
Chr4	412125	422125	LOC_Os04g01620	hotspot
Chr4	431475	441475	LOC_Os04g01640	hotspot
Chr4	440861	450861	LOC_Os04g01650	hotspot
Chr4	440861	450861	LOC_Os04g01660	hotspot
Chr4	460190	470190	LOC_Os04g01690	hotspot
Chr4	466311	476311	LOC_Os04g01690	hotspot
Chr4	466311	476311	LOC_Os04g01710	hotspot
Chr4	466311	476311	LOC_Os04g01720	hotspot
Chr4	479390	489390	LOC_Os04g01730	hotspot
Chr4	479390	489390	LOC_Os04g01740	hotspot
Chr4	479390	489390	LOC_Os04g01750	hotspot
Chr4	488210	498210	LOC_Os04g01750	hotspot
Chr4	488210	498210	LOC_Os04g01760	hotspot
Chr4	488210	498210	LOC_Os04g01770	hotspot
Chr4	488210	498210	LOC_Os04g01780	hotspot
Chr4	512901	522901	LOC_Os04g01800	hotspot
Chr4	512901	522901	LOC_Os04g01810	hotspot
Chr4	520216	530216	LOC_Os04g01810	hotspot
Chr4	520216	530216	LOC_Os04g01820	hotspot
Chr4	520216	530216	LOC_Os04g01830	hotspot
Chr4	534337	544337	LOC_Os04g01850	hotspot
Chr4	534337	544337	LOC_Os04g01860	hotspot
Chr4	553412	563412	LOC_Os04g01874	hotspot
Chr4	553412	563412	LOC_Os04g01890	hotspot
Chr4	567247	577247	LOC_Os04g01900	hotspot
Chr4	567247	577247	LOC_Os04g01910	hotspot
Chr4	567247	577247	LOC_Os04g01920	hotspot
Chr4	578427	588427	LOC_Os04g01930	hotspot
Chr4	585481	595481	LOC_Os04g01930	hotspot
Chr4	585481	595481	LOC_Os04g01940	hotspot
Chr4	585481	595481	LOC_Os04g01950	hotspot
Chr4	597792	607792	LOC_Os04g01960	hotspot
Chr4	597792	607792	LOC_Os04g01970	hotspot
Chr4	608530	618530	LOC_Os04g01970	hotspot
Chr4	608530	618530	LOC_Os04g01980	hotspot
Chr4	608530	618530	LOC_Os04g01990	hotspot
Chr4	608530	618530	LOC_Os04g02000	hotspot
Chr4	613627	623627	LOC_Os04g01990	hotspot
Chr4	613627	623627	LOC_Os04g02000	hotspot
Chr4	624209	634209	LOC_Os04g02010	hotspot
Chr4	624209	634209	LOC_Os04g02020	hotspot
Chr4	631344	641344	LOC_Os04g02020	hotspot
Chr4	631344	641344	LOC_Os04g02030	hotspot
Chr4	641613	651613	LOC_Os04g02030	hotspot
Chr4	641613	651613	LOC_Os04g02040	hotspot
Chr4	641613	651613	LOC_Os04g02050	hotspot
Chr4	648008	658008	LOC_Os04g02050	hotspot
Chr4	648008	658008	LOC_Os04g02060	hotspot
Chr4	655699	665699	LOC_Os04g02060	hotspot
Chr4	655699	665699	LOC_Os04g02070	hotspot
Chr4	663229	673229	LOC_Os04g02070	hotspot
Chr4	663229	673229	LOC_Os04g02080	hotspot
Chr4	677777	687777	LOC_Os04g02100	hotspot
Chr4	677777	687777	LOC_Os04g02110	hotspot
Chr4	689208	699208	LOC_Os04g02120	hotspot
Chr4	718018	728018	LOC_Os04g02150	hotspot
Chr4	718018	728018	LOC_Os04g02160	hotspot
Chr4	733359	743359	LOC_Os04g02180	hotspot
Chr4	752466	762466	LOC_Os04g02200	hotspot
Chr4	752466	762466	LOC_Os04g02210	hotspot
Chr4	752466	762466	LOC_Os04g02220	hotspot
Chr4	759272	769272	LOC_Os04g02210	hotspot
Chr4	759272	769272	LOC_Os04g02220	hotspot
Chr4	759272	769272	LOC_Os04g02230	hotspot
Chr4	777249	787249	LOC_Os04g02240	hotspot
Chr4	777249	787249	LOC_Os04g02250	hotspot
Chr4	777249	787249	LOC_Os04g02264	hotspot
Chr4	791643	801643	LOC_Os04g02280	hotspot
Chr4	791643	801643	LOC_Os04g02300	hotspot
Chr4	800592	810592	LOC_Os04g02300	hotspot
Chr4	800592	810592	LOC_Os04g02310	hotspot
Chr4	842460	852460	LOC_Os04g02370	hotspot
Chr4	852724	862724	LOC_Os04g02370	hotspot
Chr4	852724	862724	LOC_Os04g02375	hotspot
Chr4	852724	862724	LOC_Os04g02380	hotspot
Chr4	852724	862724	LOC_Os04g02390	hotspot
Chr4	852724	862724	LOC_Os04g02400	hotspot
Chr4	861968	871968	LOC_Os04g02400	hotspot
Chr4	861968	871968	LOC_Os04g02410	hotspot
Chr4	873355	883355	LOC_Os04g02420	hotspot
Chr4	873355	883355	LOC_Os04g02434	hotspot
Chr4	894392	904392	LOC_Os04g02460	hotspot
Chr4	894392	904392	LOC_Os04g02470	hotspot
Chr4	894392	904392	LOC_Os04g02480	hotspot
Chr4	894392	904392	LOC_Os04g02490	hotspot
Chr4	900752	910752	LOC_Os04g02500	hotspot
Chr4	908844	918844	LOC_Os04g02500	hotspot
Chr4	908844	918844	LOC_Os04g02510	hotspot
Chr4	915536	925536	LOC_Os04g02510	hotspot
Chr4	915536	925536	LOC_Os04g02520	hotspot
Chr4	951894	961894	LOC_Os04g02560	hotspot
Chr4	961879	971879	LOC_Os04g02570	hotspot
Chr4	961879	971879	LOC_Os04g02580	hotspot
Chr4	961879	971879	LOC_Os04g02590	hotspot
Chr4	968920	978920	LOC_Os04g02580	hotspot
Chr4	968920	978920	LOC_Os04g02590	hotspot
Chr4	968920	978920	LOC_Os04g02600	hotspot
Chr4	978320	988320	LOC_Os04g02600	hotspot
Chr4	978320	988320	LOC_Os04g02610	hotspot
Chr4	978320	988320	LOC_Os04g02620	hotspot
Chr4	987332	997332	LOC_Os04g02630	hotspot
Chr4	987332	997332	LOC_Os04g02640	hotspot
Chr4	993582	1003582	LOC_Os04g02640	hotspot
Chr4	993582	1003582	LOC_Os04g02650	hotspot
Chr4	1002373	1012373	LOC_Os04g02650	hotspot
Chr4	1002373	1012373	LOC_Os04g02660	hotspot
Chr4	1002373	1012373	LOC_Os04g02670	hotspot
Chr4	1021492	1031492	LOC_Os04g02690	hotspot
Chr4	1021492	1031492	LOC_Os04g02700	hotspot
Chr4	1036709	1046709	LOC_Os04g02710	hotspot
Chr4	1036709	1046709	LOC_Os04g02720	hotspot
Chr4	1051931	1061931	LOC_Os04g02730	hotspot
Chr4	1051931	1061931	LOC_Os04g02754	hotspot
Chr4	1068342	1078342	LOC_Os04g02754	hotspot
Chr4	1068342	1078342	LOC_Os04g02780	hotspot
Chr4	1074608	1084608	LOC_Os04g02780	hotspot
Chr4	1113774	1123774	LOC_Os04g02860	hotspot
Chr4	1113774	1123774	LOC_Os04g02870	hotspot
Chr4	1120180	1130180	LOC_Os04g02870	hotspot
Chr4	1120180	1130180	LOC_Os04g02880	hotspot
Chr4	1120180	1130180	LOC_Os04g02890	hotspot
Chr4	1134876	1144876	LOC_Os04g02890	hotspot
Chr4	1134876	1144876	LOC_Os04g02900	hotspot
Chr4	1148780	1158780	LOC_Os04g02910	hotspot
Chr4	1159552	1169552	LOC_Os04g02920	hotspot
Chr4	1166502	1176502	LOC_Os04g02920	hotspot
Chr4	1166502	1176502	LOC_Os04g02940	hotspot
Chr4	1185514	1195514	LOC_Os04g02960	hotspot
Chr4	1196444	1206444	LOC_Os04g02960	hotspot
Chr4	1196444	1206444	LOC_Os04g02970	hotspot
Chr4	1206227	1216227	LOC_Os04g02980	hotspot
Chr4	1212980	1222980	LOC_Os04g02980	hotspot
Chr4	1212980	1222980	LOC_Os04g02990	hotspot
Chr4	1212980	1222980	LOC_Os04g03000	hotspot
Chr4	1230289	1240289	LOC_Os04g03020	hotspot
Chr4	1230289	1240289	LOC_Os04g03030	hotspot
Chr4	1249873	1259873	LOC_Os04g03050	hotspot
Chr4	1255914	1265914	LOC_Os04g03050	hotspot
Chr4	1279760	1289760	LOC_Os04g03100	hotspot
Chr4	1286231	1296231	LOC_Os04g03110	hotspot
Chr4	1286231	1296231	LOC_Os04g03120	hotspot
Chr4	1331620	1341620	LOC_Os04g03180	hotspot
Chr4	1360301	1370301	LOC_Os04g03210	hotspot
Chr4	1360301	1370301	LOC_Os04g03220	hotspot
Chr4	1408596	1418596	LOC_Os04g03310	hotspot
Chr4	1408596	1418596	LOC_Os04g03320	hotspot
Chr4	1439825	1449825	LOC_Os04g03350	hotspot
Chr4	1439825	1449825	LOC_Os04g03360	hotspot
Chr4	1439825	1449825	LOC_Os04g03370	hotspot
Chr4	1449799	1459799	LOC_Os04g03380	hotspot
Chr4	1449799	1459799	LOC_Os04g03390	hotspot
Chr4	1449799	1459799	LOC_Os04g03400	hotspot
Chr4	1540965	1550965	LOC_Os04g03550	hotspot
Chr4	1598170	1608170	LOC_Os04g03630	hotspot
Chr4	1598170	1608170	LOC_Os04g03640	hotspot
Chr4	1621844	1631844	LOC_Os04g03680	hotspot
Chr4	1621844	1631844	LOC_Os04g03690	hotspot
Chr4	1651114	1661114	LOC_Os04g03730	hotspot
Chr4	1651114	1661114	LOC_Os04g03740	hotspot
Chr4	1709897	1719897	LOC_Os04g03796	hotspot
Chr4	1709897	1719897	LOC_Os04g03810	hotspot
Chr4	1717437	1727437	LOC_Os04g03810	hotspot
Chr4	1717437	1727437	LOC_Os04g03820	hotspot
Chr4	1717437	1727437	LOC_Os04g03830	hotspot
Chr4	1749428	1759428	LOC_Os04g03860	hotspot
Chr4	1760313	1770313	LOC_Os04g03870	hotspot
Chr4	1760313	1770313	LOC_Os04g03880	hotspot
Chr4	1766365	1776365	LOC_Os04g03870	hotspot
Chr4	1766365	1776365	LOC_Os04g03880	hotspot
Chr4	1766365	1776365	LOC_Os04g03884	hotspot
Chr4	1776338	1786338	LOC_Os04g03884	hotspot
Chr4	1776338	1786338	LOC_Os04g03890	hotspot
Chr4	1787551	1797551	LOC_Os04g03910	hotspot
Chr4	1787551	1797551	LOC_Os04g03920	hotspot
Chr4	1787551	1797551	LOC_Os04g03930	hotspot
Chr4	1787551	1797551	LOC_Os04g03940	hotspot
Chr4	1801722	1811722	LOC_Os04g03950	hotspot
Chr4	1801722	1811722	LOC_Os04g03960	hotspot
Chr4	1801722	1811722	LOC_Os04g03970	hotspot
Chr4	1808348	1818348	LOC_Os04g03970	hotspot
Chr4	1808348	1818348	LOC_Os04g03980	hotspot
Chr4	1814141	1824141	LOC_Os04g03980	hotspot
Chr4	1830288	1840288	LOC_Os04g03990	hotspot
Chr4	1839552	1849552	LOC_Os04g03990	hotspot
Chr4	1839552	1849552	LOC_Os04g04000	hotspot
Chr4	1839552	1849552	LOC_Os04g04010	hotspot
Chr4	1847426	1857426	LOC_Os04g04000	hotspot
Chr4	1847426	1857426	LOC_Os04g04010	hotspot
Chr4	1872188	1882188	LOC_Os04g04040	hotspot
Chr4	1872188	1882188	LOC_Os04g04050	hotspot
Chr4	1872188	1882188	LOC_Os04g04060	hotspot
Chr4	1872188	1882188	LOC_Os04g04070	hotspot
Chr4	1907936	1917936	LOC_Os04g04140	hotspot
Chr4	6135494	6145494	LOC_Os04g11230	hotspot
Chr4	6135494	6145494	LOC_Os04g11240	hotspot
Chr4	6161836	6171836	LOC_Os04g11280	hotspot
Chr4	6161836	6171836	LOC_Os04g11290	hotspot
Chr4	6161836	6171836	LOC_Os04g11300	hotspot
Chr4	6205712	6215712	LOC_Os04g11370	hotspot
Chr4	6219130	6229130	LOC_Os04g11390	hotspot
Chr4	6227172	6237172	LOC_Os04g11400	hotspot
Chr4	6227172	6237172	LOC_Os04g11410	hotspot
Chr4	6237933	6247933	LOC_Os04g11420	hotspot
Chr4	6255110	6265110	LOC_Os04g11440	hotspot
Chr4	6255110	6265110	LOC_Os04g11450	hotspot
Chr4	6260203	6270203	LOC_Os04g11450	hotspot
Chr4	6271523	6281523	LOC_Os04g11470	hotspot
Chr4	6271523	6281523	LOC_Os04g11480	hotspot
Chr4	6284841	6294841	LOC_Os04g11490	hotspot
Chr4	6284841	6294841	LOC_Os04g11500	hotspot
Chr4	6284841	6294841	LOC_Os04g11510	hotspot
Chr4	6305978	6315978	LOC_Os04g11524	hotspot
Chr4	6335289	6345289	LOC_Os04g11560	hotspot
Chr4	6335289	6345289	LOC_Os04g11570	hotspot
Chr4	6335289	6345289	LOC_Os04g11580	hotspot
Chr4	6354069	6364069	LOC_Os04g11610	hotspot
Chr4	6354069	6364069	LOC_Os04g11620	hotspot
Chr4	6360288	6370288	LOC_Os04g11620	hotspot
Chr4	6397698	6407698	LOC_Os04g11670	hotspot
Chr4	6411243	6421243	LOC_Os04g11680	hotspot
Chr4	6411243	6421243	LOC_Os04g11690	hotspot
Chr4	6411243	6421243	LOC_Os04g11700	hotspot
Chr4	6411243	6421243	LOC_Os04g11710	hotspot
Chr4	6411243	6421243	LOC_Os04g11720	hotspot
Chr4	6418600	6428600	LOC_Os04g11710	hotspot
Chr4	6418600	6428600	LOC_Os04g11720	hotspot
Chr4	6418600	6428600	LOC_Os04g11730	hotspot
Chr4	6431870	6441870	LOC_Os04g11750	hotspot
Chr4	6437283	6447283	LOC_Os04g11750	hotspot
Chr4	6437283	6447283	LOC_Os04g11760	hotspot
Chr4	6437283	6447283	LOC_Os04g11770	hotspot
Chr4	6446401	6456401	LOC_Os04g11770	hotspot
Chr4	6446401	6456401	LOC_Os04g11780	hotspot
Chr4	6446401	6456401	LOC_Os04g11790	hotspot
Chr4	6452704	6462704	LOC_Os04g11790	hotspot
Chr4	6460249	6470249	LOC_Os04g11800	hotspot
Chr4	6468221	6478221	LOC_Os04g11810	hotspot
Chr4	6468221	6478221	LOC_Os04g11820	hotspot
Chr4	6474068	6484068	LOC_Os04g11820	hotspot
Chr4	6484245	6494245	LOC_Os04g11830	hotspot
Chr4	6494818	6504818	LOC_Os04g11830	hotspot
Chr4	6494818	6504818	LOC_Os04g11840	hotspot
Chr4	6494818	6504818	LOC_Os04g11850	hotspot
Chr4	6494818	6504818	LOC_Os04g11860	hotspot
Chr4	6500861	6510861	LOC_Os04g11850	hotspot
Chr4	6500861	6510861	LOC_Os04g11860	hotspot
Chr4	6514423	6524423	LOC_Os04g11880	hotspot
Chr4	6514423	6524423	LOC_Os04g11890	hotspot
Chr4	6522445	6532445	LOC_Os04g11900	hotspot
Chr4	6522445	6532445	LOC_Os04g11910	hotspot
Chr4	6553729	6563729	LOC_Os04g11950	hotspot
Chr4	6553729	6563729	LOC_Os04g11956	hotspot
Chr4	6553729	6563729	LOC_Os04g11962	hotspot
Chr4	6560921	6570921	LOC_Os04g11970	hotspot
Chr4	6560921	6570921	LOC_Os04g11980	hotspot
Chr4	6569692	6579692	LOC_Os04g11990	hotspot
Chr4	6581549	6591549	LOC_Os04g12000	hotspot
Chr4	6587453	6597453	LOC_Os04g12000	hotspot
Chr4	6587453	6597453	LOC_Os04g12010	hotspot
Chr4	6595880	6605880	LOC_Os04g12020	hotspot
Chr4	6595880	6605880	LOC_Os04g12030	hotspot
Chr4	6609319	6619319	LOC_Os04g12040	hotspot
Chr4	6624441	6634441	LOC_Os04g12060	hotspot
Chr4	6624441	6634441	LOC_Os04g12070	hotspot
Chr4	6624441	6634441	LOC_Os04g12080	hotspot
Chr4	6659559	6669559	LOC_Os04g12110	hotspot
Chr4	6659559	6669559	LOC_Os04g12120	hotspot
Chr4	6699972	6709972	LOC_Os04g12160	hotspot
Chr4	6699972	6709972	LOC_Os04g12170	hotspot
Chr4	6699972	6709972	LOC_Os04g12180	hotspot
Chr4	6718907	6728907	LOC_Os04g12200	hotspot
Chr4	6774787	6784787	LOC_Os04g12260	hotspot
Chr4	6774787	6784787	LOC_Os04g12270	hotspot
Chr4	6774787	6784787	LOC_Os04g12280	hotspot
Chr4	6786241	6796241	LOC_Os04g12290	hotspot
Chr4	6786241	6796241	LOC_Os04g12300	hotspot
Chr4	6786241	6796241	LOC_Os04g12310	hotspot
Chr4	6820031	6830031	LOC_Os04g12370	hotspot
Chr4	6820031	6830031	LOC_Os04g12380	hotspot
Chr4	6858600	6868600	LOC_Os04g12420	hotspot
Chr4	6881705	6891705	LOC_Os04g12460	hotspot
Chr4	6898361	6908361	LOC_Os04g12480	hotspot
Chr4	6906442	6916442	LOC_Os04g12480	hotspot
Chr4	6906442	6916442	LOC_Os04g12490	hotspot
Chr4	6906442	6916442	LOC_Os04g12499	hotspot
Chr4	6912370	6922370	LOC_Os04g12499	hotspot
Chr4	6912370	6922370	LOC_Os04g12520	hotspot
Chr4	6923996	6933996	LOC_Os04g12530	hotspot
Chr4	6948454	6958454	LOC_Os04g12550	hotspot
Chr4	6948454	6958454	LOC_Os04g12560	hotspot
Chr4	6961063	6971063	LOC_Os04g12580	hotspot
Chr4	6967318	6977318	LOC_Os04g12580	hotspot
Chr4	6967318	6977318	LOC_Os04g12589	hotspot
Chr4	6967318	6977318	LOC_Os04g12600	hotspot
Chr4	6996065	7006065	LOC_Os04g12639	hotspot
Chr4	7003591	7013591	LOC_Os04g12639	hotspot
Chr4	7003591	7013591	LOC_Os04g12660	hotspot
Chr4	7012208	7022208	LOC_Os04g12669	hotspot
Chr4	7128877	7138877	LOC_Os04g12900	hotspot
Chr4	7128877	7138877	LOC_Os04g12920	hotspot
Chr4	7137353	7147353	LOC_Os04g12920	hotspot
Chr4	7149924	7159924	LOC_Os04g12950	hotspot
Chr4	7149924	7159924	LOC_Os04g12960	hotspot
Chr4	7149924	7159924	LOC_Os04g12970	hotspot
Chr4	7155864	7165864	LOC_Os04g12960	hotspot
Chr4	7155864	7165864	LOC_Os04g12970	hotspot
Chr4	7155864	7165864	LOC_Os04g12980	hotspot
Chr4	7162997	7172997	LOC_Os04g12980	hotspot
Chr4	7162997	7172997	LOC_Os04g12990	hotspot
Chr4	7162997	7172997	LOC_Os04g13000	hotspot
Chr4	7173752	7183752	LOC_Os04g13000	hotspot
Chr4	7173752	7183752	LOC_Os04g13010	hotspot
Chr4	7173752	7183752	LOC_Os04g13020	hotspot
Chr4	7173752	7183752	LOC_Os04g13030	hotspot
Chr4	7229330	7239330	LOC_Os04g13100	hotspot
Chr4	7229330	7239330	LOC_Os04g13110	hotspot
Chr4	7241520	7251520	LOC_Os04g13130	hotspot
Chr4	7241520	7251520	LOC_Os04g13140	hotspot
Chr4	7276292	7286292	LOC_Os04g13180	hotspot
Chr4	7281657	7291657	LOC_Os04g13190	hotspot
Chr4	7333866	7343866	LOC_Os04g13240	hotspot
Chr4	7333866	7343866	LOC_Os04g13250	hotspot
Chr4	7345591	7355591	LOC_Os04g13260	hotspot
Chr4	7474257	7484257	LOC_Os04g13430	hotspot
Chr4	7496485	7506485	LOC_Os04g13470	hotspot
Chr4	7528200	7538200	LOC_Os04g13500	hotspot
Chr4	7528200	7538200	LOC_Os04g13510	hotspot
Chr4	7544934	7554934	LOC_Os04g13530	hotspot
Chr4	7544934	7554934	LOC_Os04g13540	hotspot
Chr4	7554022	7564022	LOC_Os04g13540	hotspot
Chr4	7554022	7564022	LOC_Os04g13550	hotspot
Chr4	7672253	7682253	LOC_Os04g13760	hotspot
Chr4	7672253	7682253	LOC_Os04g13770	hotspot
Chr4	7672253	7682253	LOC_Os04g13780	hotspot
Chr4	7804654	7814654	LOC_Os04g13970	hotspot
Chr4	7804654	7814654	LOC_Os04g13980	hotspot
Chr4	7804654	7814654	LOC_Os04g13990	hotspot
Chr4	7821892	7831892	LOC_Os04g14000	hotspot
Chr4	7821892	7831892	LOC_Os04g14010	hotspot
Chr4	7821892	7831892	LOC_Os04g14020	hotspot
Chr4	7849266	7859266	LOC_Os04g14080	hotspot
Chr4	7898171	7908171	LOC_Os04g14130	hotspot
Chr4	7898171	7908171	LOC_Os04g14140	hotspot
Chr4	7908928	7918928	LOC_Os04g14150	hotspot
Chr4	7908928	7918928	LOC_Os04g14160	hotspot
Chr4	7917226	7927226	LOC_Os04g14160	hotspot
Chr4	7930266	7940266	LOC_Os04g14170	hotspot
Chr4	7995894	8005894	LOC_Os04g14270	hotspot
Chr4	7995894	8005894	LOC_Os04g14280	hotspot
Chr4	8037115	8047115	LOC_Os04g14340	hotspot
Chr4	8037115	8047115	LOC_Os04g14350	hotspot
Chr4	8037115	8047115	LOC_Os04g14360	hotspot
Chr4	8037115	8047115	LOC_Os04g14370	hotspot
Chr4	8050615	8060615	LOC_Os04g14380	hotspot
Chr4	8050615	8060615	LOC_Os04g14390	hotspot
Chr4	8058460	8068460	LOC_Os04g14400	hotspot
Chr4	8058460	8068460	LOC_Os04g14410	hotspot
Chr4	8073362	8083362	LOC_Os04g14420	hotspot
Chr4	8073362	8083362	LOC_Os04g14430	hotspot
Chr4	8084495	8094495	LOC_Os04g14450	hotspot
Chr4	8089828	8099828	LOC_Os04g14450	hotspot
Chr4	8089828	8099828	LOC_Os04g14460	hotspot
Chr4	8089828	8099828	LOC_Os04g14470	hotspot
Chr4	8095450	8105450	LOC_Os04g14460	hotspot
Chr4	8095450	8105450	LOC_Os04g14470	hotspot
Chr4	8095450	8105450	LOC_Os04g14480	hotspot
Chr4	8095450	8105450	LOC_Os04g14490	hotspot
Chr4	8105487	8115487	LOC_Os04g14490	hotspot
Chr4	8105487	8115487	LOC_Os04g14500	hotspot
Chr4	8115725	8125725	LOC_Os04g14510	hotspot
Chr4	8125701	8135701	LOC_Os04g14510	hotspot
Chr4	8125701	8135701	LOC_Os04g14520	hotspot
Chr4	8125701	8135701	LOC_Os04g14530	hotspot
Chr4	8135755	8145755	LOC_Os04g14540	hotspot
Chr4	8135755	8145755	LOC_Os04g14550	hotspot
Chr4	8146290	8156290	LOC_Os04g14550	hotspot
Chr4	8146290	8156290	LOC_Os04g14560	hotspot
Chr4	8162226	8172226	LOC_Os04g14560	hotspot
Chr4	8162226	8172226	LOC_Os04g14570	hotspot
Chr4	8187955	8197955	LOC_Os04g14590	hotspot
Chr4	8187955	8197955	LOC_Os04g14600	hotspot
Chr4	8187955	8197955	LOC_Os04g14610	hotspot
Chr4	8208859	8218859	LOC_Os04g14654	hotspot
Chr4	8240281	8250281	LOC_Os04g14680	hotspot
Chr4	8240281	8250281	LOC_Os04g14690	hotspot
Chr4	8245325	8255325	LOC_Os04g14690	hotspot
Chr4	8245325	8255325	LOC_Os04g14700	hotspot
Chr4	8254022	8264022	LOC_Os04g14700	hotspot
Chr4	8254022	8264022	LOC_Os04g14710	hotspot
Chr4	8262900	8272900	LOC_Os04g14710	hotspot
Chr4	8269980	8279980	LOC_Os04g14730	hotspot
Chr4	8269980	8279980	LOC_Os04g14740	hotspot
Chr4	8269980	8279980	LOC_Os04g14750	hotspot
Chr4	8282588	8292588	LOC_Os04g14760	hotspot
Chr4	8282588	8292588	LOC_Os04g14770	hotspot
Chr4	8298874	8308874	LOC_Os04g14790	hotspot
Chr4	8307782	8317782	LOC_Os04g14790	hotspot
Chr4	8316890	8326890	LOC_Os04g14810	hotspot
Chr4	8316890	8326890	LOC_Os04g14820	hotspot
Chr4	8332095	8342095	LOC_Os04g14840	hotspot
Chr4	8356922	8366922	LOC_Os04g14860	hotspot
Chr4	8356922	8366922	LOC_Os04g14870	hotspot
Chr4	8389839	8399839	LOC_Os04g14920	hotspot
Chr4	8389839	8399839	LOC_Os04g14930	hotspot
Chr4	8389839	8399839	LOC_Os04g14940	hotspot
Chr4	8416469	8426469	LOC_Os04g14980	hotspot
Chr4	8416469	8426469	LOC_Os04g14990	hotspot
Chr4	8416469	8426469	LOC_Os04g15000	hotspot
Chr4	8422485	8432485	LOC_Os04g14990	hotspot
Chr4	8422485	8432485	LOC_Os04g15000	hotspot
Chr4	8458944	8468944	LOC_Os04g15550	hotspot
Chr4	8458944	8468944	LOC_Os04g15560	hotspot
Chr4	8458944	8468944	LOC_Os04g15570	hotspot
Chr4	8474876	8484876	LOC_Os04g15580	hotspot
Chr4	8474876	8484876	LOC_Os04g15590	hotspot
Chr4	8474876	8484876	LOC_Os04g15600	hotspot
Chr4	8479972	8489972	LOC_Os04g15590	hotspot
Chr4	8479972	8489972	LOC_Os04g15600	hotspot
Chr4	8479972	8489972	LOC_Os04g15610	hotspot
Chr4	8493553	8503553	LOC_Os04g15620	hotspot
Chr4	8493553	8503553	LOC_Os04g15630	hotspot
Chr4	8508019	8518019	LOC_Os04g15650	hotspot
Chr4	8508019	8518019	LOC_Os04g15660	hotspot
Chr4	8518314	8528314	LOC_Os04g15670	hotspot
Chr4	8518314	8528314	LOC_Os04g15680	hotspot
Chr4	8524503	8534503	LOC_Os04g15690	hotspot
Chr4	8533011	8543011	LOC_Os04g15690	hotspot
Chr4	8559782	8569782	LOC_Os04g15760	hotspot
Chr4	8559782	8569782	LOC_Os04g15765	hotspot
Chr4	8559782	8569782	LOC_Os04g15770	hotspot
Chr4	8614108	8624108	LOC_Os04g15880	hotspot
Chr4	8614108	8624108	LOC_Os04g15890	hotspot
Chr4	8643152	8653152	LOC_Os04g15930	hotspot
Chr4	8699912	8709912	LOC_Os04g16040	hotspot
Chr4	8699912	8709912	LOC_Os04g16050	hotspot
Chr4	8699912	8709912	LOC_Os04g16060	hotspot
Chr4	8721271	8731271	LOC_Os04g16090	hotspot
Chr4	8756083	8766083	LOC_Os04g16130	hotspot
Chr4	8756083	8766083	LOC_Os04g16140	hotspot
Chr4	8776955	8786955	LOC_Os04g16160	hotspot
Chr4	8776955	8786955	LOC_Os04g16170	hotspot
Chr4	8789000	8799000	LOC_Os04g16190	hotspot
Chr4	8789000	8799000	LOC_Os04g16200	hotspot
Chr4	8797300	8807300	LOC_Os04g16200	hotspot
Chr4	8797300	8807300	LOC_Os04g16220	hotspot
Chr4	8830472	8840472	LOC_Os04g16260	hotspot
Chr4	8842404	8852404	LOC_Os04g16270	hotspot
Chr4	8842404	8852404	LOC_Os04g16280	hotspot
Chr4	8842404	8852404	LOC_Os04g16290	hotspot
Chr4	8854922	8864922	LOC_Os04g16300	hotspot
Chr4	8854922	8864922	LOC_Os04g16314	hotspot
Chr4	19537690	19547690	LOC_Os04g32500	hotspot
Chr4	19558384	19568384	LOC_Os04g32510	hotspot
Chr4	19590633	19600633	LOC_Os04g32540	hotspot
Chr4	19590633	19600633	LOC_Os04g32550	hotspot
Chr4	19596084	19606084	LOC_Os04g32550	hotspot
Chr4	19596084	19606084	LOC_Os04g32560	hotspot
Chr4	19604966	19614966	LOC_Os04g32560	hotspot
Chr4	19604966	19614966	LOC_Os04g32570	hotspot
Chr4	19604966	19614966	LOC_Os04g32580	hotspot
Chr4	19604966	19614966	LOC_Os04g32590	hotspot
Chr4	19611281	19621281	LOC_Os04g32580	hotspot
Chr4	19611281	19621281	LOC_Os04g32590	hotspot
Chr4	19626023	19636023	LOC_Os04g32600	hotspot
Chr4	19634511	19644511	LOC_Os04g32610	hotspot
Chr4	19654806	19664806	LOC_Os04g32620	hotspot
Chr4	19664438	19674438	LOC_Os04g32640	hotspot
Chr4	19705693	19715693	LOC_Os04g32690	hotspot
Chr4	19705693	19715693	LOC_Os04g32700	hotspot
Chr4	19705693	19715693	LOC_Os04g32710	hotspot
Chr4	19717345	19727345	LOC_Os04g32720	hotspot
Chr4	19732799	19742799	LOC_Os04g32730	hotspot
Chr4	19732799	19742799	LOC_Os04g32740	hotspot
Chr4	19739964	19749964	LOC_Os04g32740	hotspot
Chr4	19739964	19749964	LOC_Os04g32750	hotspot
Chr4	19771887	19781887	LOC_Os04g32780	hotspot
Chr4	19784447	19794447	LOC_Os04g32790	hotspot
Chr4	19791414	19801414	LOC_Os04g32790	hotspot
Chr4	19791414	19801414	LOC_Os04g32800	hotspot
Chr4	19797886	19807886	LOC_Os04g32800	hotspot
Chr4	19819868	19829868	LOC_Os04g32820	hotspot
Chr4	19819868	19829868	LOC_Os04g32830	hotspot
Chr4	19819868	19829868	LOC_Os04g32840	hotspot
Chr4	19825582	19835582	LOC_Os04g32840	hotspot
Chr4	19825582	19835582	LOC_Os04g32850	hotspot
Chr4	19834720	19844720	LOC_Os04g32850	hotspot
Chr4	19834720	19844720	LOC_Os04g32860	hotspot
Chr4	19840926	19850926	LOC_Os04g32860	hotspot
Chr4	19840926	19850926	LOC_Os04g32870	hotspot
Chr4	19855015	19865015	LOC_Os04g32880	hotspot
Chr4	19869940	19879940	LOC_Os04g32900	hotspot
Chr4	19869940	19879940	LOC_Os04g32910	hotspot
Chr4	19887636	19897636	LOC_Os04g32920	hotspot
Chr4	19887636	19897636	LOC_Os04g32930	hotspot
Chr4	19895253	19905253	LOC_Os04g32930	hotspot
Chr4	19895253	19905253	LOC_Os04g32940	hotspot
Chr4	19908137	19918137	LOC_Os04g32950	hotspot
Chr4	19919125	19929125	LOC_Os04g32960	hotspot
Chr4	19924213	19934213	LOC_Os04g32960	hotspot
Chr4	19924213	19934213	LOC_Os04g32970	hotspot
Chr4	19930652	19940652	LOC_Os04g32970	hotspot
Chr4	19930652	19940652	LOC_Os04g32980	hotspot
Chr4	19942001	19952001	LOC_Os04g32980	hotspot
Chr4	19964697	19974697	LOC_Os04g33010	hotspot
Chr4	19974226	19984226	LOC_Os04g33020	hotspot
Chr4	19983890	19993890	LOC_Os04g33020	hotspot
Chr4	19999447	20009447	LOC_Os04g33040	hotspot
Chr4	20019561	20029561	LOC_Os04g33060	hotspot
Chr4	20019561	20029561	LOC_Os04g33070	hotspot
Chr4	20019561	20029561	LOC_Os04g33080	hotspot
Chr4	20036224	20046224	LOC_Os04g33090	hotspot
Chr4	20036224	20046224	LOC_Os04g33100	hotspot
Chr4	20036224	20046224	LOC_Os04g33110	hotspot
Chr4	20041654	20051654	LOC_Os04g33110	hotspot
Chr4	20041654	20051654	LOC_Os04g33115	hotspot
Chr4	20041654	20051654	LOC_Os04g33120	hotspot
Chr4	20064495	20074495	LOC_Os04g33150	hotspot
Chr4	20064495	20074495	LOC_Os04g33160	hotspot
Chr4	20064495	20074495	LOC_Os04g33170	hotspot
Chr4	20064495	20074495	LOC_Os04g33180	hotspot
Chr4	20077850	20087850	LOC_Os04g33190	hotspot
Chr4	20077850	20087850	LOC_Os04g33200	hotspot
Chr4	20086374	20096374	LOC_Os04g33200	hotspot
Chr4	20086374	20096374	LOC_Os04g33210	hotspot
Chr4	20260590	20270590	LOC_Os04g33500	hotspot
Chr4	20269610	20279610	LOC_Os04g33510	hotspot
Chr4	20279230	20289230	LOC_Os04g33510	hotspot
Chr4	20279230	20289230	LOC_Os04g33520	hotspot
Chr4	20279230	20289230	LOC_Os04g33530	hotspot
Chr4	20279230	20289230	LOC_Os04g33540	hotspot
Chr4	20299944	20309944	LOC_Os04g33560	hotspot
Chr4	20328116	20338116	LOC_Os04g33580	hotspot
Chr4	20335512	20345512	LOC_Os04g33590	hotspot
Chr4	20344163	20354163	LOC_Os04g33590	hotspot
Chr4	20344163	20354163	LOC_Os04g33600	hotspot
Chr4	20350308	20360308	LOC_Os04g33600	hotspot
Chr4	20350308	20360308	LOC_Os04g33610	hotspot
Chr4	20360218	20370218	LOC_Os04g33620	hotspot
Chr4	20360218	20370218	LOC_Os04g33630	hotspot
Chr4	20370882	20380882	LOC_Os04g33640	hotspot
Chr4	20379079	20389079	LOC_Os04g33650	hotspot
Chr4	20379079	20389079	LOC_Os04g33660	hotspot
Chr4	20406011	20416011	LOC_Os04g33700	hotspot
Chr4	20406011	20416011	LOC_Os04g33710	hotspot
Chr4	20406011	20416011	LOC_Os04g33720	hotspot
Chr4	20424476	20434476	LOC_Os04g33740	hotspot
Chr4	20434282	20444282	LOC_Os04g33760	hotspot
Chr4	20452635	20462635	LOC_Os04g33780	hotspot
Chr4	20463557	20473557	LOC_Os04g33790	hotspot
Chr4	20463557	20473557	LOC_Os04g33800	hotspot
Chr4	20490074	20500074	LOC_Os04g33830	hotspot
Chr4	20490074	20500074	LOC_Os04g33840	hotspot
Chr4	20507224	20517224	LOC_Os04g33860	hotspot
Chr4	20513196	20523196	LOC_Os04g33870	hotspot
Chr4	20529671	20539671	LOC_Os04g33885	hotspot
Chr4	20529671	20539671	LOC_Os04g33890	hotspot
Chr4	20529671	20539671	LOC_Os04g33900	hotspot
Chr4	20529671	20539671	LOC_Os04g33910	hotspot
Chr4	20538125	20548125	LOC_Os04g33910	hotspot
Chr4	20538125	20548125	LOC_Os04g33920	hotspot
Chr4	20538125	20548125	LOC_Os04g33930	hotspot
Chr4	20549726	20559726	LOC_Os04g33940	hotspot
Chr4	20549726	20559726	LOC_Os04g33950	hotspot
Chr4	20549726	20559726	LOC_Os04g33960	hotspot
Chr4	20569155	20579155	LOC_Os04g33980	hotspot
Chr4	20575652	20585652	LOC_Os04g33990	hotspot
Chr4	20600591	20610591	LOC_Os04g34020	hotspot
Chr4	20600591	20610591	LOC_Os04g34030	hotspot
Chr4	20610842	20620842	LOC_Os04g34030	hotspot
Chr4	20610842	20620842	LOC_Os04g34040	hotspot
Chr4	20621960	20631960	LOC_Os04g34050	hotspot
Chr4	20621960	20631960	LOC_Os04g34060	hotspot
Chr4	20621960	20631960	LOC_Os04g34070	hotspot
Chr4	20634134	20644134	LOC_Os04g34070	hotspot
Chr4	20634134	20644134	LOC_Os04g34080	hotspot
Chr4	20642136	20652136	LOC_Os04g34080	hotspot
Chr4	20642136	20652136	LOC_Os04g34090	hotspot
Chr4	20654118	20664118	LOC_Os04g34100	hotspot
Chr4	20666942	20676942	LOC_Os04g34110	hotspot
Chr4	20677085	20687085	LOC_Os04g34110	hotspot
Chr4	20677085	20687085	LOC_Os04g34120	hotspot
Chr4	20682315	20692315	LOC_Os04g34130	hotspot
Chr4	20682315	20692315	LOC_Os04g34140	hotspot
Chr4	20687987	20697987	LOC_Os04g34130	hotspot
Chr4	20687987	20697987	LOC_Os04g34140	hotspot
Chr4	20696350	20706350	LOC_Os04g34150	hotspot
Chr4	20696350	20706350	LOC_Os04g34160	hotspot
Chr4	20701898	20711898	LOC_Os04g34160	hotspot
Chr4	20701898	20711898	LOC_Os04g34170	hotspot
Chr4	20711198	20721198	LOC_Os04g34180	hotspot
Chr4	20711198	20721198	LOC_Os04g34190	hotspot
Chr4	20722828	20732828	LOC_Os04g34200	hotspot
Chr4	20722828	20732828	LOC_Os04g34220	hotspot
Chr4	20734497	20744497	LOC_Os04g34230	hotspot
Chr4	20734497	20744497	LOC_Os04g34240	hotspot
Chr4	20734497	20744497	LOC_Os04g34250	hotspot
Chr4	20752573	20762573	LOC_Os04g34260	hotspot
Chr4	20752573	20762573	LOC_Os04g34270	hotspot
Chr4	20788916	20798916	LOC_Os04g34330	hotspot
Chr4	20788916	20798916	LOC_Os04g34340	hotspot
Chr4	20816957	20826957	LOC_Os04g34370	hotspot
Chr4	20816957	20826957	LOC_Os04g34380	hotspot
Chr4	20816957	20826957	LOC_Os04g34390	hotspot
Chr4	20828510	20838510	LOC_Os04g34400	hotspot
Chr4	20828510	20838510	LOC_Os04g34410	hotspot
Chr4	20834404	20844404	LOC_Os04g34410	hotspot
Chr4	20834404	20844404	LOC_Os04g34420	hotspot
Chr4	20871741	20881741	LOC_Os04g34450	hotspot
Chr4	20871741	20881741	LOC_Os04g34460	hotspot
Chr4	20871741	20881741	LOC_Os04g34470	hotspot
Chr4	20871741	20881741	LOC_Os04g34480	hotspot
Chr5	29456526	29466526	LOC_Os05g51360	hotspot
Chr5	29456526	29466526	LOC_Os05g51380	hotspot
Chr5	29468327	29478327	LOC_Os05g51390	hotspot
Chr5	29476112	29486112	LOC_Os05g51400	hotspot
Chr5	29481974	29491974	LOC_Os05g51400	hotspot
Chr5	29481974	29491974	LOC_Os05g51420	hotspot
Chr5	29489152	29499152	LOC_Os05g51420	hotspot
Chr5	29489152	29499152	LOC_Os05g51430	hotspot
Chr5	29489152	29499152	LOC_Os05g51440	hotspot
Chr5	29489152	29499152	LOC_Os05g51450	hotspot
Chr5	29510550	29520550	LOC_Os05g51480	hotspot
Chr5	29510550	29520550	LOC_Os05g51490	hotspot
Chr5	29520085	29530085	LOC_Os05g51490	hotspot
Chr5	29520085	29530085	LOC_Os05g51500	hotspot
Chr5	29540111	29550111	LOC_Os05g51510	hotspot
Chr5	29540111	29550111	LOC_Os05g51520	hotspot
Chr5	29540111	29550111	LOC_Os05g51530	hotspot
Chr5	29548161	29558161	LOC_Os05g51530	hotspot
Chr5	29548161	29558161	LOC_Os05g51540	hotspot
Chr5	29548161	29558161	LOC_Os05g51550	hotspot
Chr5	29557766	29567766	LOC_Os05g51550	hotspot
Chr5	29565642	29575642	LOC_Os05g51560	hotspot
Chr5	29574134	29584134	LOC_Os05g51560	hotspot
Chr5	29574134	29584134	LOC_Os05g51570	hotspot
Chr5	29574134	29584134	LOC_Os05g51580	hotspot
Chr5	29580584	29590584	LOC_Os05g51570	hotspot
Chr5	29580584	29590584	LOC_Os05g51580	hotspot
Chr5	29580584	29590584	LOC_Os05g51590	hotspot
Chr5	29580584	29590584	LOC_Os05g51610	hotspot
Chr5	29585621	29595621	LOC_Os05g51590	hotspot
Chr5	29585621	29595621	LOC_Os05g51610	hotspot
Chr5	29585621	29595621	LOC_Os05g51620	hotspot
Chr5	29602059	29612059	LOC_Os05g51630	hotspot
Chr5	29621202	29631202	LOC_Os05g51640	hotspot
Chr5	29621202	29631202	LOC_Os05g51650	hotspot
Chr5	29621202	29631202	LOC_Os05g51660	hotspot
Chr5	29648623	29658623	LOC_Os05g51690	hotspot
Chr5	29663272	29673272	LOC_Os05g51700	hotspot
Chr5	29663272	29673272	LOC_Os05g51710	hotspot
Chr5	29663272	29673272	LOC_Os05g51720	hotspot
Chr5	29663272	29673272	LOC_Os05g51730	hotspot
Chr5	29677002	29687002	LOC_Os05g51740	hotspot
Chr5	29686185	29696185	LOC_Os05g51750	hotspot
Chr5	29686185	29696185	LOC_Os05g51754	hotspot
Chr5	29686185	29696185	LOC_Os05g51760	hotspot
Chr5	29697796	29707796	LOC_Os05g51760	hotspot
Chr5	29697796	29707796	LOC_Os05g51770	hotspot
Chr5	29733827	29743827	LOC_Os05g51790	hotspot
Chr5	29733827	29743827	LOC_Os05g51800	hotspot
Chr5	29751470	29761470	LOC_Os05g51830	hotspot
Chr5	29751470	29761470	LOC_Os05g51850	hotspot
Chr5	29782282	29792282	LOC_Os05g51900	hotspot
Chr5	29782282	29792282	LOC_Os05g51910	hotspot
Chr5	29818806	29828806	LOC_Os05g51970	hotspot
Chr7	27030357	27040357	LOC_Os07g45300	hotspot
Chr7	27030357	27040357	LOC_Os07g45310	hotspot
Chr7	27030357	27040357	LOC_Os07g45320	hotspot
Chr7	27041260	27051260	LOC_Os07g45320	hotspot
Chr7	27041260	27051260	LOC_Os07g45330	hotspot
Chr7	27041260	27051260	LOC_Os07g45340	hotspot
Chr7	27041260	27051260	LOC_Os07g45350	hotspot
Chr7	27049191	27059191	LOC_Os07g45340	hotspot
Chr7	27049191	27059191	LOC_Os07g45350	hotspot
Chr7	27049191	27059191	LOC_Os07g45360	hotspot
Chr7	27049191	27059191	LOC_Os07g45370	hotspot
Chr7	27056332	27066332	LOC_Os07g45360	hotspot
Chr7	27056332	27066332	LOC_Os07g45370	hotspot
Chr7	27079213	27089213	LOC_Os07g45400	hotspot
Chr7	27079213	27089213	LOC_Os07g45410	hotspot
Chr7	27091540	27101540	LOC_Os07g45410	hotspot
[truncated: 2,706 more rows]

## Sheet: TableS10
Table S10 Correlation of two-year heading date
Phe	2022REP1	2022REP2	2021REP1
2022REP2	0.99
2021REP1	0.95	0.96
2021REP2	0.95	0.96	0.99

[truncated: 8 more sheets: TableS11, TableS12, TableS13, TableS14, TableS15, TableS16, TableS17, TableS18]
